# Supplementary material for: MYC Binding Near Transcriptional End Sites Regulates Basal Gene Expression, Read‐Through Transcription, and Intragenic Contacts
Source: Adv Sci (Weinh). 2025 May 30;12(31):e14601. doi: 10.1002/advs.202414601 (PMC12376626; doi:10.1002/advs.202414601)
Supplement: Supplementary file 2 — Supporting Information [file ADVS-12-e14601-s001.xlsx]

## Sheet: enrcih_msig_cp_df
EXP_end	Cluster	ONTOLOGY	ID	Description	GeneRatio	BgRatio	pvalue	p.adjust	qvalue	geneID	Count
HCC.TSS_TES.TSS_TES	low_affinity	MF	GO:0030695	GTPase regulator activity	141/3545	429/28407	1.22e-28	7.47e-26	4.51e-26	100855/101497/103724/104252/105445/105841/106512/107045/107746/108911/108995/110351/114713/11855/13196/13667/13998/14020/14469/14567/14784/15357/16413/16443/16800/17168/17207/18015/18220/19159/192232/192236/19386/19387/19731/19734/20401/20403/20469/20662/207592/211914/213027/213522/213649/214137/216363/216439/216963/217692/217869/21844/219140/223254/223332/223666/224617/226089/226407/227801/22848…	141
HCC.TSS_TES.TSS_TES	low_affinity	MF	GO:0060589	nucleoside-triphosphatase regulator activity	141/3545	429/28407	1.22e-28	7.47e-26	4.51e-26	100855/101497/103724/104252/105445/105841/106512/107045/107746/108911/108995/110351/114713/11855/13196/13667/13998/14020/14469/14567/14784/15357/16413/16443/16800/17168/17207/18015/18220/19159/192232/192236/19386/19387/19731/19734/20401/20403/20469/20662/207592/211914/213027/213522/213649/214137/216363/216439/216963/217692/217869/21844/219140/223254/223332/223666/224617/226089/226407/227801/22848…	141
HCC.TSS_TES.TSS_TES	low_affinity	BP	GO:0006338	chromatin remodeling	139/3565	489/28891	6.19e-22	9.78e-19	5.68e-19	101631/104103/104248/107817/107951/11461/116848/116870/116871/12054/12055/12566/12648/13018/13163/13436/13548/14056/140858/14534/14683/14775/14957/15183/15289/15353/15375/16468/16535/16598/16870/16905/16969/170823/17191/17216/17257/17283/17765/17769/18140/18519/18673/18676/192119/193796/194388/19646/19720/20586/20588/208266/20833/209011/20918/209200/20924/213464/214162/21423/214572/214899/21652/2…	139
bcell.TSS_1.TSS_1	high_affinity	BP	GO:0022613	ribonucleoprotein complex biogenesis	176/2051	440/28891	1.41e-86	7.91e-83	6.15e-83	100019/100503670/100608/101612/102462/103136/103573/104662/105372/106298/107094/108707/110809/11920/12181/12261/12729/13046/13211/13669/14000/14105/14645/15278/15519/16785/17089/18148/18432/18813/19384/19896/19941/19988/19989/20042/20044/20055/20091/20104/20115/20227/20641/207704/207932/20826/213541/214572/214616/215193/215194/216766/217011/217038/217431/21771/217869/217995/22258/223499/224481/22…	176
bcell.TSS_1.TSS_1	high_affinity	BP	GO:0042254	ribosome biogenesis	142/2051	322/28891	1.29e-76	3.61e-73	2.81e-73	100019/100503670/100608/101612/102462/103136/103573/104662/105372/106298/107094/108707/12181/12261/14000/14645/15278/16785/17089/18148/18432/18813/19384/19896/19941/19988/19989/20042/20044/20055/20091/20104/20115/20227/207704/207932/20826/213541/214616/215193/215194/217011/217038/217431/21771/217869/217995/223499/224481/224823/225348/22596/226982/227522/227656/227674/227715/229317/229504/229937/2…	142
bcell.TSS_1.TSS_1	high_affinity	BP	GO:0034470	ncRNA processing	146/2051	413/28891	2.17e-63	4.05e-60	3.15e-60	100087/100503670/102462/103136/103284/104662/105372/107094/108707/108943/12181/14000/14911/15278/15547/17089/17299/18148/18813/19652/19896/19941/19989/20055/20104/20115/20227/20286/20383/207932/20826/20848/211064/213541/215193/215194/217038/217431/21771/217995/22059/223499/224481/224823/225348/227522/227656/227715/229937/230082/230233/230734/233189/233802/235036/239528/245474/269470/27966/27998/2…	146
bcell.TSS_1.TSS_1	high_affinity	BP	GO:0016072	rRNA metabolic process	103/2051	252/28891	7.2e-52	1.01e-48	7.86e-49	100503670/102462/103136/104662/105372/107094/108707/12181/14000/15278/17089/18148/18813/19896/19941/19989/20055/20104/20115/20227/20586/207932/20826/213541/21429/215193/215194/216443/217038/217431/21771/217995/21945/21969/22059/223499/224481/224823/225348/227522/227656/227715/229937/230082/235036/245474/269470/27966/27998/319955/50912/52513/52530/53414/56095/59028/59050/64424/64934/66254/66409/66…	103
bcell.TSS_1.TSS_1	high_affinity	BP	GO:0006364	rRNA processing	93/2051	215/28891	1.66e-49	1.86e-46	1.45e-46	100503670/102462/103136/104662/105372/107094/108707/12181/14000/15278/17089/18148/18813/19896/19941/19989/20055/20104/20115/20227/207932/20826/213541/215193/215194/217038/217431/21771/217995/223499/224481/224823/225348/227522/227656/227715/229937/230082/235036/245474/269470/27966/27998/50912/52513/52530/53414/56095/59028/59050/64934/66254/66409/66467/66481/66489/66583/66942/67045/67205/67222/6722…	93
bcell.TSS_1.TSS_1	high_affinity	BP	GO:0006397	mRNA processing	130/2051	496/28891	3.37e-40	3.15e-37	2.45e-37	100041953/100336/101943/107817/109095/110809/11758/11834/12261/12729/13046/13211/14105/15381/15382/15388/15499/15547/16549/16969/170791/18148/18458/18789/19134/19205/192160/192170/19317/19647/19652/19656/20218/20220/20227/20383/20384/20462/20624/20641/20658/20826/210529/212880/21379/214572/216766/21681/217827/218543/219249/22258/22380/224902/224903/225027/227707/228410/229279/230908/233208/234373…	130
bcell.TSS_1.TSS_1	high_affinity	BP	GO:0008380	RNA splicing	121/2051	449/28891	8.77e-39	7.03e-36	5.46e-36	100041953/100336/101943/103284/107817/109095/109115/110809/117198/11758/11834/12261/12729/12750/13046/13211/14105/15381/15382/15388/15469/16549/16969/170791/18148/18458/19134/19205/192160/192170/19317/19652/19656/20020/20218/20220/20227/20383/20384/20462/20624/20641/20658/20826/210529/212880/214572/216766/21681/217218/217827/218543/22258/22380/225027/227707/229279/230908/233208/233908/234373/2692…	121
bcell.TSS_1.TSS_1	high_affinity	BP	GO:0042274	ribosomal small subunit biogenesis	55/2051	104/28891	1.4e-35	9.85e-33	7.66e-33	102462/104662/105372/108707/16785/18148/20042/20044/20055/20091/20104/20115/20826/215193/215194/217431/21771/217995/223499/224823/225348/22596/230082/267019/269470/27966/353258/433864/50912/53414/55989/56321/59028/66249/66254/66467/66475/66481/66523/67045/67134/67205/67222/67619/67671/67941/68979/69499/70683/72515/73674/74778/75617/78651/98956	55
bcell.TSS_1.TSS_1	high_affinity	BP	GO:0002181	cytoplasmic translation	60/2051	148/28891	1.78e-30	1.11e-27	8.61e-28	100503670/114641/12785/13211/13494/13669/13682/16210/16785/17973/19896/19899/19921/19933/19934/19941/19943/19944/19946/19951/19981/19982/19988/19989/20005/20042/20044/20055/20091/20104/20115/213541/217869/225363/26451/267019/26905/26961/270106/27050/27103/27370/56040/56403/66475/66480/66481/66521/67097/67186/67204/67427/67671/68028/68092/68436/69082/75617/78294/98221	60
bcell.TSS_1.TSS_1	high_affinity	BP	GO:0000375	RNA splicing, via transesterification reactions	85/2051	304/28891	8.36e-29	3.91e-26	3.04e-26	100041953/101943/107817/109095/110809/11758/11834/12261/12729/13046/13211/14105/15381/15382/15388/16969/170791/18148/19134/19205/192160/192170/19317/19652/19656/20218/20220/20227/20383/20384/20462/20624/20641/20658/20826/210529/212880/214572/216766/22258/22380/225027/227707/229279/269254/27366/27374/27756/28000/380773/50783/53379/53607/53975/56275/57317/60532/66055/66094/66354/66704/66978/67039/6…	85
bcell.TSS_1.TSS_1	high_affinity	BP	GO:0000377	RNA splicing, via transesterification reactions with bulged adenosine as nucleophile	85/2051	304/28891	8.36e-29	3.91e-26	3.04e-26	100041953/101943/107817/109095/110809/11758/11834/12261/12729/13046/13211/14105/15381/15382/15388/16969/170791/18148/19134/19205/192160/192170/19317/19652/19656/20218/20220/20227/20383/20384/20462/20624/20641/20658/20826/210529/212880/214572/216766/22258/22380/225027/227707/229279/269254/27366/27374/27756/28000/380773/50783/53379/53607/53975/56275/57317/60532/66055/66094/66354/66704/66978/67039/6…	85
bcell.TSS_1.TSS_1	high_affinity	BP	GO:0000398	mRNA splicing, via spliceosome	85/2051	304/28891	8.36e-29	3.91e-26	3.04e-26	100041953/101943/107817/109095/110809/11758/11834/12261/12729/13046/13211/14105/15381/15382/15388/16969/170791/18148/19134/19205/192160/192170/19317/19652/19656/20218/20220/20227/20383/20384/20462/20624/20641/20658/20826/210529/212880/214572/216766/22258/22380/225027/227707/229279/269254/27366/27374/27756/28000/380773/50783/53379/53607/53975/56275/57317/60532/66055/66094/66354/66704/66978/67039/6…	85
bcell.TSS_1.TSS_1	high_affinity	BP	GO:0006399	tRNA metabolic process	64/2051	181/28891	2.29e-28	9.88e-26	7.69e-26	100087/105148/107045/107508/108943/109093/110960/14911/15547/17299/211064/216443/22321/22375/226414/227522/227715/229487/230233/230734/233189/233802/26939/28114/328162/329504/353172/433813/50912/52575/57773/60507/66078/66132/66246/66590/66926/66965/66966/67011/67065/67417/67674/67724/67789/68857/68915/69185/69606/70047/70120/70560/71701/71799/71807/71916/72133/72341/74753/76563/78651/78697/98685/…	64
bcell.TSS_1.TSS_1	high_affinity	BP	GO:0042273	ribosomal large subunit biogenesis	41/2051	76/28891	2.53e-27	1.01e-24	7.88e-25	100019/100503670/12181/18148/19896/19941/19988/19989/207932/20826/214616/217011/229937/231452/234549/235036/28126/52530/56095/57741/57815/59050/64934/66164/66282/66409/66489/66942/67223/67239/67671/67832/67920/67949/68077/69072/69237/69902/70285/72831/74035	41
bcell.TSS_1.TSS_1	high_affinity	BP	GO:0006417	regulation of translation	96/2051	418/28891	3.35e-25	1.25e-22	9.75e-23	100503670/107508/108954/11428/12261/12785/13046/13211/13418/13631/13665/13688/13690/14433/14852/15467/15469/15473/15983/16201/16210/16341/16549/17346/17973/18148/18458/18813/19205/192160/192170/19317/19652/19735/19941/20218/20425/207214/20918/210529/211064/212508/213541/216766/217869/218506/224742/225363/226982/227715/229096/229317/230908/231659/239528/241846/243574/26383/26413/27050/27103/27979/…	96
bcell.TSS_1.TSS_1	high_affinity	BP	GO:0006403	RNA localization	58/2051	173/28891	1.8e-24	6.3e-22	4.9e-22	103573/109095/110809/11920/12461/12464/12626/13211/13680/15382/15384/15499/16211/16549/18148/192160/192170/19317/19384/19386/20218/20383/21454/21681/217827/21813/218210/225027/227699/229279/229937/230082/234069/234865/245474/269113/28114/30959/50912/53379/54196/54563/55989/56009/66069/66874/67681/68092/70579/70640/71701/71805/72124/72322/73473/74108/76895/80913	58
bcell.TSS_1.TSS_1	high_affinity	BP	GO:0034248	regulation of amide metabolic process	103/2051	482/28891	2.47e-24	8.16e-22	6.35e-22	100503670/107508/108954/11428/12261/12785/13046/13211/13418/13631/13665/13688/13690/14433/14852/15467/15469/15473/15979/15983/16201/16210/16341/16549/17346/17973/18024/18148/18458/18813/19205/192160/192170/19317/19652/19735/19941/20218/20425/207214/20918/210529/211064/212508/213541/216766/217869/218506/22059/224742/225363/226982/227715/228026/229096/229317/230908/231659/239528/241846/243574/26383…	103
bcell.TSS_1.TSS_1	high_affinity	BP	GO:1903311	regulation of mRNA metabolic process	78/2051	304/28891	6.43e-24	2e-21	1.56e-21	100041953/107817/109095/110809/11758/11792/12261/12729/13046/13211/14105/15381/15384/15388/15473/16549/16969/170791/18148/18458/18789/19205/192160/192170/19317/19652/19656/20218/20220/20383/20462/20658/210529/213541/21379/217827/22033/224902/224903/225027/227715/229096/230908/233908/234069/239528/26383/27374/27998/28000/380773/52502/53379/54196/56190/56403/57317/60532/66354/66899/67039/67996/6892…	78
bcell.TSS_1.TSS_1	high_affinity	BP	GO:0140053	mitochondrial gene expression	55/2051	166/28891	5.37e-23	1.59e-20	1.23e-20	107733/109093/12261/15278/18100/18120/19935/211064/212508/21379/21780/218506/224481/229487/27395/27397/320806/338359/353172/353242/52443/52575/56284/59054/64657/66047/66121/66132/66230/66407/66416/66493/66966/67036/67267/67417/67681/67707/67840/68565/69163/69956/70047/70120/70207/70560/71701/71799/74600/75398/76563/79044/94061/94066/94067	55
bcell.TSS_1.TSS_1	high_affinity	BP	GO:0009451	RNA modification	53/2051	156/28891	8.62e-23	2.42e-20	1.88e-20	100087/107817/108943/109095/116940/14911/15278/15381/15384/17299/210529/211064/217038/224481/230233/230734/233189/233802/234728/245474/26383/28114/328162/329504/433813/52530/52575/56095/56403/56417/57773/60507/60532/66246/66254/66926/66965/66966/67011/67674/67789/67838/68147/68857/69185/69606/71916/72133/72341/74753/78697/98685/98956	53
bcell.TSS_1.TSS_1	high_affinity	BP	GO:0022618	protein-RNA complex assembly	56/2051	175/28891	1.49e-22	3.99e-20	3.1e-20	100019/100503670/110809/11920/12181/12729/13046/13211/13669/14105/15519/16785/19988/20044/20104/20641/20826/214572/216766/217011/217869/22258/22596/229937/235036/239528/26905/269254/27275/27374/27756/28000/28109/50783/53975/56351/56417/66978/67204/67239/67332/67671/67684/67832/67941/67996/68077/69878/69902/70465/70767/72193/72831/74200/74778/75617	56
bcell.TSS_1.TSS_1	high_affinity	BP	GO:0071826	protein-RNA complex organization	57/2051	183/28891	2.81e-22	7.15e-20	5.56e-20	100019/100503670/110809/11920/12181/12729/13046/13211/13669/14105/15519/16593/16785/19988/20044/20104/20641/20826/214572/216766/217011/217869/22258/22596/229937/235036/239528/26905/269254/27275/27374/27756/28000/28109/50783/53975/56351/56417/66978/67204/67239/67332/67671/67684/67832/67941/67996/68077/69878/69902/70465/70767/72193/72831/74200/74778/75617	57
bcell.TSS_1.TSS_1	high_affinity	BP	GO:0006338	chromatin remodeling	100/2051	489/28891	3.69e-22	9.01e-20	7e-20	101612/105203/107435/107817/109095/110052/11546/12055/12417/12649/13194/13626/13831/14056/14312/14815/15182/15191/15260/15289/16906/16969/170823/17191/17192/17765/17955/18148/18193/18432/18673/194388/19646/19720/20586/20588/20613/20918/214162/214572/214899/217127/217827/218850/21969/22059/223499/223828/224440/225876/225888/227195/232187/234069/235134/238247/244059/268996/319955/321000/328572/3304…	100
bcell.TSS_1.TSS_1	high_affinity	BP	GO:0032543	mitochondrial translation	46/2051	130/28891	8.51e-21	1.99e-18	1.55e-18	107733/109093/12261/18100/18120/19935/211064/212508/218506/229487/27395/27397/320806/353172/353242/52443/52575/56284/59054/64657/66047/66121/66230/66407/66416/66493/67036/67267/67417/67681/67707/67840/68565/69163/69956/70120/70207/70560/71799/74600/75398/76563/79044/94061/94066/94067	46
bcell.TSS_1.TSS_1	high_affinity	BP	GO:0140236	translation at presynapse	28/2051	47/28891	1.06e-20	2.37e-18	1.85e-18	100503670/19896/19934/19941/19943/19944/19951/19981/19982/19988/19989/20005/20042/20044/20055/26451/267019/26961/270106/27370/66480/66489/67097/67186/67281/67671/68436/78294	28
bcell.TSS_1.TSS_1	high_affinity	BP	GO:0032259	methylation	69/2051	277/28891	1.54e-20	3.31e-18	2.58e-18	108943/109095/110147/116940/13626/14056/14852/14911/15278/15469/15547/16201/17299/18193/18537/18618/19346/20586/207965/210529/214162/214572/216292/217038/22433/224440/224481/225363/225888/231051/232187/234728/238247/24116/27374/27632/28114/328162/329504/52575/52615/52690/54343/56095/57773/60532/66254/66617/66902/66926/67011/67332/67674/67768/67789/67956/69156/69188/69612/70511/71974/72722/72843/7…	69
bcell.TSS_1.TSS_1	high_affinity	BP	GO:0140241	translation at synapse	28/2051	48/28891	2.37e-20	4.74e-18	3.69e-18	100503670/19896/19934/19941/19943/19944/19951/19981/19982/19988/19989/20005/20042/20044/20055/26451/267019/26961/270106/27370/66480/66489/67097/67186/67281/67671/68436/78294	28
bcell.TSS_1.TSS_1	high_affinity	BP	GO:0140242	translation at postsynapse	28/2051	48/28891	2.37e-20	4.74e-18	3.69e-18	100503670/19896/19934/19941/19943/19944/19951/19981/19982/19988/19989/20005/20042/20044/20055/26451/267019/26961/270106/27370/66480/66489/67097/67186/67281/67671/68436/78294	28
bcell.TSS_1.TSS_1	high_affinity	BP	GO:0043484	regulation of RNA splicing	55/2051	187/28891	3.07e-20	5.94e-18	4.62e-18	100041953/101943/103284/107817/109095/109115/110809/11758/12261/12729/12750/13046/14105/15388/16969/170791/18148/19205/192170/19317/19652/19656/20020/20218/20220/20383/20384/20462/20658/217218/225027/233908/269254/27370/27374/27878/28000/380773/432467/53379/56190/56706/57317/59013/60532/66354/66464/67039/67996/70248/70465/72289/72462/75565/98758	55
bcell.TSS_1.TSS_1	high_affinity	BP	GO:0015931	nucleobase-containing compound transport	57/2051	202/28891	5.73e-20	1.07e-17	8.33e-18	103573/109095/110809/11740/12626/13211/13340/13680/15382/15499/16211/16549/18148/192160/192170/19317/19384/19386/20218/20383/21681/217827/21813/218210/225027/227699/228368/228875/229279/230082/234069/234865/239273/241296/269113/27416/28114/30959/53379/54196/54563/56009/63959/66069/66874/67681/67843/68092/69906/70579/71701/71805/72124/72322/73473/74102/76895	57
bcell.TSS_1.TSS_1	high_affinity	BP	GO:0006913	nucleocytoplasmic transport	79/2051	359/28891	9.18e-20	1.61e-17	1.25e-17	100019/103573/109095/11737/12631/13211/13680/15516/15519/16211/16452/16646/18035/18148/18412/19042/19047/19055/19164/192160/192170/19384/19385/19386/20218/20383/208104/20848/213990/21681/217378/217827/218210/22059/22166/22196/22433/22627/227154/227699/230082/230908/231452/233726/234069/234549/234865/238799/26413/269113/28114/30959/320727/328572/353258/53379/54196/54563/56009/56417/57320/58231/652…	79
bcell.TSS_1.TSS_1	high_affinity	BP	GO:0051169	nuclear transport	79/2051	359/28891	9.18e-20	1.61e-17	1.25e-17	100019/103573/109095/11737/12631/13211/13680/15516/15519/16211/16452/16646/18035/18148/18412/19042/19047/19055/19164/192160/192170/19384/19385/19386/20218/20383/208104/20848/213990/21681/217378/217827/218210/22059/22166/22196/22433/22627/227154/227699/230082/230908/231452/233726/234069/234549/234865/238799/26413/269113/28114/30959/320727/328572/353258/53379/54196/54563/56009/56417/57320/58231/652…	79
bcell.TSS_1.TSS_1	high_affinity	BP	GO:0034655	nucleobase-containing compound catabolic process	86/2051	414/28891	1.09e-19	1.86e-17	1.45e-17	103850/110074/110809/11792/11920/12497/13046/13211/14198/14852/15254/15381/15384/15473/15499/16341/16549/17299/17308/18148/18458/18950/19205/192160/192170/19317/210529/213541/21379/217827/22033/225363/227656/227715/229096/229512/230908/233908/234069/239528/24128/245474/26383/269378/269614/27756/27998/28114/330474/338359/380773/50783/50912/52502/52830/56045/56190/56403/66094/66194/66583/67724/6809…	86
bcell.TSS_1.TSS_1	high_affinity	BP	GO:0043414	macromolecule methylation	59/2051	220/28891	1.97e-19	3.24e-17	2.52e-17	108943/109095/110147/116940/13626/14056/14852/14911/15278/15469/16201/17299/18537/19346/20586/207965/210529/214162/214572/217038/22433/224440/224481/225363/225888/232187/234728/238247/24116/27374/27632/28114/328162/329504/52575/52615/52690/54343/56095/57773/60532/66254/66617/66926/67011/67332/67674/67768/67789/67956/69188/69612/71974/72722/73694/74753/75339/98685/99890	59
bcell.TSS_1.TSS_1	high_affinity	BP	GO:0044270	cellular nitrogen compound catabolic process	89/2051	446/28891	3.93e-19	6.13e-17	4.77e-17	103850/110074/110809/11792/11920/12497/13046/13211/14198/14852/15254/15381/15384/15473/15499/16341/16549/17299/17308/18148/18458/18950/18984/19205/192160/192170/19317/194388/210529/213541/21379/217827/22033/225363/227656/227715/229096/229512/230908/233016/233908/234069/239528/24128/245474/26383/269378/269614/27756/27998/28114/330474/338359/380773/50783/50912/52502/52830/56045/56190/56403/66094/66…	89
bcell.TSS_1.TSS_1	high_affinity	BP	GO:0046700	heterocycle catabolic process	89/2051	446/28891	3.93e-19	6.13e-17	4.77e-17	103850/110074/110809/11792/11920/12497/13046/13211/14198/14852/15254/15381/15384/15473/15499/16341/16549/17299/17308/18024/18148/18458/18950/19205/192160/192170/19317/194388/210529/213541/21379/217827/22033/225363/227656/227715/229096/229512/230908/233016/233908/234069/239528/24128/245474/26383/269378/269614/27756/27998/28114/330474/338359/380773/50783/50912/52502/52830/56045/56190/56403/66094/66…	89
bcell.TSS_1.TSS_1	high_affinity	BP	GO:0051236	establishment of RNA localization	47/2051	148/28891	5.28e-19	8e-17	6.22e-17	103573/109095/110809/11920/12626/13211/13680/15382/15499/16211/16549/18148/192160/192170/19317/19384/19386/20218/20383/21681/217827/21813/218210/225027/227699/229279/230082/234069/234865/269113/28114/30959/53379/54196/54563/56009/66069/66874/67681/68092/70579/71701/71805/72124/72322/73473/76895	47
bcell.TSS_1.TSS_1	high_affinity	BP	GO:0019439	aromatic compound catabolic process	91/2051	467/28891	8.02e-19	1.18e-16	9.21e-17	103850/110074/110391/110809/11792/11920/12497/13046/13211/14198/14852/14874/15254/15381/15384/15473/15499/16341/16549/17299/17308/18148/18458/18950/19205/192160/192170/19317/194388/210529/213541/21379/217827/22033/225363/227656/227715/229096/229512/230908/233016/233908/234069/239528/24128/245474/26383/269378/269614/27756/27998/28114/330260/330474/338359/380773/50783/50912/52502/52830/56045/56190/…	91
bcell.TSS_1.TSS_1	high_affinity	BP	GO:0006401	RNA catabolic process	69/2051	297/28891	9.11e-19	1.31e-16	1.02e-16	110809/11792/11920/13046/13211/14852/15381/15384/15473/16341/16549/17299/18148/18458/19205/192160/192170/19317/210529/213541/21379/217827/22033/225363/227715/229096/229512/230908/233908/234069/239528/24128/245474/26383/27756/27998/28114/330474/338359/380773/50783/50912/52502/52830/56190/56403/66094/66583/67724/68092/68544/69902/70047/70640/71701/71997/72544/72587/72662/73158/74108/74326/75420/771…	69
bcell.TSS_1.TSS_1	high_affinity	BP	GO:0006260	DNA replication	66/2051	276/28891	1.05e-18	1.47e-16	1.14e-16	101612/104806/110147/12190/12301/12428/12448/13211/14198/16882/170472/17220/17535/18148/18972/18973/19290/19360/19646/19647/19691/209334/210711/21681/217127/21969/22059/22404/225182/226409/227195/22791/235134/26419/26428/26429/26447/272158/272551/27354/320209/381760/382985/50776/50793/56009/56045/58887/66131/66262/66979/67177/67444/68142/68964/69237/69270/71711/71988/74386/74528/77805/80905/93696…	66
bcell.TSS_1.TSS_1	high_affinity	BP	GO:0050657	nucleic acid transport	46/2051	145/28891	1.31e-18	1.75e-16	1.36e-16	103573/109095/110809/12626/13211/13680/15382/15499/16211/16549/18148/192160/192170/19317/19384/19386/20218/20383/21681/217827/21813/218210/225027/227699/229279/230082/234069/234865/269113/28114/30959/53379/54196/54563/56009/66069/66874/67681/68092/70579/71701/71805/72124/72322/73473/76895	46
bcell.TSS_1.TSS_1	high_affinity	BP	GO:0050658	RNA transport	46/2051	145/28891	1.31e-18	1.75e-16	1.36e-16	103573/109095/110809/12626/13211/13680/15382/15499/16211/16549/18148/192160/192170/19317/19384/19386/20218/20383/21681/217827/21813/218210/225027/227699/229279/230082/234069/234865/269113/28114/30959/53379/54196/54563/56009/66069/66874/67681/68092/70579/71701/71805/72124/72322/73473/76895	46
bcell.TSS_1.TSS_1	high_affinity	BP	GO:0008033	tRNA processing	42/2051	124/28891	2.66e-18	3.47e-16	2.7e-16	100087/108943/14911/15547/17299/211064/227522/230233/230734/233189/233802/28114/328162/329504/433813/52575/57773/60507/66078/66132/66246/66926/66965/66966/67011/67674/67724/67789/68857/69185/69606/70047/71701/71799/71916/72133/72341/74753/78651/78697/98685/98956	42
bcell.TSS_1.TSS_1	high_affinity	BP	GO:0000470	maturation of LSU-rRNA	21/2051	30/28891	5.22e-18	6.66e-16	5.18e-16	12181/18148/19896/19989/207932/20826/229937/52530/56095/59050/64934/66409/66489/66942/67223/67239/67920/67949/69237/70285/74035	21
bcell.TSS_1.TSS_1	high_affinity	BP	GO:1901361	organic cyclic compound catabolic process	92/2051	491/28891	7.43e-18	9.26e-16	7.2e-16	103850/110074/110391/110809/11792/11920/12497/13046/13211/14198/14852/14874/15254/15381/15384/15473/15499/16341/16549/17299/17308/18024/18148/18458/18950/19205/192160/192170/19317/194388/210529/213541/21379/217827/22033/225363/227656/227715/229096/229512/230908/233016/233908/234069/239528/24128/245474/26383/269378/269614/27756/27998/28114/330474/338359/380773/50783/50912/52502/52830/56045/56190/5…	92
bcell.TSS_1.TSS_1	high_affinity	BP	GO:0140694	non-membrane-bounded organelle assembly	81/2051	402/28891	8.63e-18	1.05e-15	8.19e-16	100019/100502766/100503670/104318/107817/11465/11799/12181/12261/12617/13169/13194/13424/13494/13665/15182/16211/16412/16785/17258/18148/19822/19988/20044/20104/20185/20878/213541/215351/217011/217869/22003/223499/22350/22388/225659/22596/226562/22680/226982/229096/229317/231123/233871/235036/26419/27041/27050/277939/28135/320951/328572/382010/415115/50783/52023/54204/56275/66164/66406/66475/6723…	81
bcell.TSS_1.TSS_1	high_affinity	BP	GO:0051054	positive regulation of DNA metabolic process	70/2051	321/28891	1.91e-17	2.28e-15	1.78e-15	101540/103537/11692/11920/12055/12301/12387/12428/12461/12462/12464/12465/12468/13211/13831/15289/15384/15499/15519/16001/16600/17535/18148/18861/18950/19360/20586/20588/21454/217127/21750/22404/225888/22596/227195/233908/235134/245474/26413/26419/27050/27354/30877/319955/381760/50776/53379/55982/56351/56397/56403/57376/58230/66923/67155/67177/68142/68964/69917/72199/72544/73945/74108/74355/75560…	70
bcell.TSS_1.TSS_1	high_affinity	BP	GO:0050684	regulation of mRNA processing	43/2051	139/28891	4.92e-17	5.75e-15	4.47e-15	100041953/107817/109095/11758/12261/12729/13046/13211/14105/15388/16969/170791/18148/18789/19205/192170/19317/19652/19656/20218/20220/20383/20462/20658/224902/224903/225027/27374/28000/380773/53379/54196/57317/60532/66354/66899/67039/67996/68927/70248/70465/72289/73473	43
bcell.TSS_1.TSS_1	high_affinity	BP	GO:0006402	mRNA catabolic process	58/2051	249/28891	4.7e-16	5.38e-14	4.19e-14	110809/11792/11920/13046/13211/14852/15381/15384/15473/16341/16549/18148/18458/19205/192160/192170/19317/210529/213541/21379/217827/22033/225363/227715/229096/229512/230908/233908/234069/239528/24128/26383/27756/27998/338359/50783/50912/52502/52830/56190/56403/66094/68092/69902/70640/71701/71997/72544/72587/73158/74108/74326/75420/77134/78651/78781/80912/80913	58
bcell.TSS_1.TSS_1	high_affinity	BP	GO:0030490	maturation of SSU-rRNA	24/2051	47/28891	7.68e-16	8.62e-14	6.7e-14	104662/108707/20055/20826/215193/215194/217431/21771/217995/223499/224823/269470/53414/59028/66467/66481/67045/67222/67619/68979/69499/72515/78651/98956	24
bcell.TSS_1.TSS_1	high_affinity	BP	GO:0006400	tRNA modification	32/2051	86/28891	1.25e-15	1.37e-13	1.07e-13	100087/108943/14911/17299/211064/230233/230734/233189/233802/28114/328162/329504/433813/52575/57773/60507/66246/66926/66965/66966/67011/67674/67789/68857/69185/69606/71916/72133/72341/74753/78697/98685	32
bcell.TSS_1.TSS_1	high_affinity	BP	GO:0033044	regulation of chromosome organization	56/2051	244/28891	2.99e-15	3.22e-13	2.51e-13	107047/11799/11920/12055/12387/12461/12462/12464/12465/12468/15381/17535/19360/19822/20586/20588/209334/21454/215351/21750/218850/223828/22596/22680/227195/229512/234069/235134/245474/26413/27354/30877/50912/53379/54343/57376/59008/66156/66923/67045/67155/68014/68142/68964/69917/70640/71514/72400/74108/75339/75430/75764/77044/77045/83796/98956	56
bcell.TSS_1.TSS_1	high_affinity	BP	GO:0072594	establishment of protein localization to organelle	82/2051	452/28891	3.16e-15	3.34e-13	2.6e-13	11781/12122/12190/12461/12462/12464/12465/12468/12631/13198/14828/15277/15510/15516/15519/15525/16211/16452/16646/16792/170770/170829/18035/18412/19055/19164/19302/19384/19386/20848/209018/213990/21454/218210/218544/22059/223696/22433/224727/22631/227699/227738/230908/231430/233726/234549/234865/238799/245474/26413/269113/28185/30056/320727/328572/432486/50754/52551/56322/56417/56428/56495/58231/…	82
bcell.TSS_1.TSS_1	high_affinity	BP	GO:0031647	regulation of protein stability	65/2051	316/28891	5.36e-15	5.57e-13	4.33e-13	100503670/11933/12461/12462/12464/12465/12468/12572/13200/14433/14824/15510/15516/15519/17127/18148/18673/19025/192652/19302/20115/20185/20878/21372/21454/215193/22059/22258/22404/22433/224727/22680/230908/231130/235323/28135/328572/378702/50754/54343/56351/56693/57320/58231/66459/67657/67693/67955/68077/68339/68585/68729/69237/69747/70790/70925/71718/72344/72400/74838/75841/76563/76568/77035/838…	65
bcell.TSS_1.TSS_1	high_affinity	BP	GO:0032200	telomere organization	42/2051	150/28891	5.82e-15	5.94e-13	4.62e-13	107435/114714/11792/11920/12190/12387/12448/12461/12462/12464/12465/12468/14056/15381/15519/17535/19360/21454/21750/22596/227195/229512/235134/245474/26413/27354/30877/50912/52530/53379/56351/67241/68142/68147/68964/69917/70640/71718/72400/74108/75764/98956	42
bcell.TSS_1.TSS_1	high_affinity	BP	GO:0071897	DNA biosynthetic process	47/2051	184/28891	6.86e-15	6.87e-13	5.34e-13	101540/11692/11920/12387/12428/12461/12462/12464/12465/12468/12649/15381/15519/16600/16882/18148/18673/18972/18973/19252/19360/21454/217127/21750/22059/22596/22791/245474/26413/26447/272158/382985/50776/50912/52530/53379/56351/66262/67513/68147/68964/70640/71718/72400/74108/80905/98956	47
bcell.TSS_1.TSS_1	high_affinity	BP	GO:0006302	double-strand break repair	62/2051	296/28891	9.45e-15	9.3e-13	7.24e-13	103537/104806/110052/114714/11546/11920/12055/12190/12649/13831/15499/16882/16969/170472/17220/17535/18294/19360/19691/20586/20588/209334/21975/22059/225182/225876/225888/22596/233908/269254/272158/272551/27354/28000/319955/56045/56397/56515/57376/58230/66923/67155/67241/67956/68142/69747/69917/71514/71711/71988/72199/74355/74386/75560/75764/77044/77045/83796/93765/94232/97827/98415	62
bcell.TSS_1.TSS_1	high_affinity	BP	GO:0006261	DNA-templated DNA replication	42/2051	152/28891	9.68e-15	9.36e-13	7.28e-13	104806/12190/12448/16882/170472/17220/17535/18148/18972/18973/19290/19360/19691/209334/210711/21681/217127/22404/225182/226409/26428/26429/272158/272551/27354/381760/382985/50776/50793/56009/56045/66131/66979/67177/67444/68142/69270/71711/74528/93696/97827/98415	42
bcell.TSS_1.TSS_1	high_affinity	BP	GO:0051168	nuclear export	45/2051	175/28891	1.97e-14	1.87e-12	1.46e-12	100019/103573/109095/13211/13680/18148/19042/192160/192170/19384/19386/20218/20383/21681/217378/217827/218210/22166/22196/22627/227154/227699/230082/231452/234069/234865/28114/30959/353258/53379/54196/56009/56417/57320/65246/66874/67045/67628/68092/70579/71805/72170/72322/73473/74204	45
bcell.TSS_1.TSS_1	high_affinity	BP	GO:0007059	chromosome segregation	76/2051	416/28891	2.23e-14	2.08e-12	1.62e-12	100502766/104318/107047/108911/108912/110147/11740/11799/11920/12055/12190/12448/12617/13194/13424/13494/16211/170472/17535/18221/19384/19822/20185/20586/20588/20878/209334/215351/219114/21969/21975/22196/223499/224727/22680/227707/228012/231123/234069/270058/27050/28135/381280/52023/54204/56399/57376/59008/66156/66336/66406/66617/66923/67045/67155/67177/67241/67300/67733/68014/68142/68250/71988/…	76
bcell.TSS_1.TSS_1	high_affinity	BP	GO:0000723	telomere maintenance	40/2051	145/28891	4.41e-14	4.06e-12	3.16e-12	114714/11792/11920/12190/12387/12448/12461/12462/12464/12465/12468/15381/15519/17535/19360/21454/21750/22596/227195/229512/235134/245474/26413/27354/30877/50912/52530/53379/56351/67241/68142/68147/68964/69917/70640/71718/72400/74108/75764/98956	40
bcell.TSS_1.TSS_1	high_affinity	BP	GO:0048024	regulation of mRNA splicing, via spliceosome	35/2051	114/28891	5.05e-14	4.57e-12	3.55e-12	100041953/107817/109095/11758/12261/12729/13046/14105/15388/16969/170791/18148/19205/192170/19317/19652/19656/20218/20220/20383/20462/20658/225027/27374/28000/380773/53379/57317/60532/66354/67039/67996/70248/70465/72289	35
bcell.TSS_1.TSS_1	high_affinity	BP	GO:0040029	epigenetic regulation of gene expression	52/2051	230/28891	5.51e-14	4.91e-12	3.82e-12	105203/107435/109095/12417/12649/13194/13626/13831/14056/14815/15182/15289/16906/170823/17191/17192/17765/18673/194388/19720/20586/20918/214162/214572/214899/217127/217827/218850/22059/223499/223828/225876/232187/238247/321000/328572/50912/52615/54343/57741/58230/63830/67674/67768/68729/69612/70790/74355/75339/75565/76073/77853	52
bcell.TSS_1.TSS_1	high_affinity	BP	GO:0006520	amino acid metabolic process	57/2051	272/28891	1.1e-13	9.63e-12	7.49e-12	100678/105148/105727/107045/107272/107508/109093/109652/109900/110391/110960/11565/11566/11911/12035/13171/14287/14583/14629/14645/14660/14718/14874/18263/18537/18618/20425/20768/216443/22228/22321/22375/226414/229487/231326/231327/236539/237823/269378/353172/51797/54375/56454/57320/66194/66590/66902/67417/67618/67789/67870/68915/69719/70120/70560/71807/76563	57
bcell.TSS_1.TSS_1	high_affinity	BP	GO:0006413	translational initiation	36/2051	123/28891	1.13e-13	9.75e-12	7.59e-12	108954/13664/13665/13669/13682/13688/13690/15467/16210/16341/17346/17973/18148/20218/20918/209354/211064/213541/217869/224742/226982/229317/239528/26905/27103/27979/53356/66912/67204/68092/68135/69860/72508/73158/75705/98221	36
bcell.TSS_1.TSS_1	high_affinity	BP	GO:0006278	RNA-templated DNA biosynthetic process	25/2051	61/28891	1.19e-13	9.93e-12	7.73e-12	11920/12387/12461/12462/12464/12465/12468/15381/15519/19360/21454/21750/22596/245474/26413/50912/52530/56351/68147/68964/70640/71718/72400/74108/98956	25
bcell.TSS_1.TSS_1	high_affinity	BP	GO:0007004	telomere maintenance via telomerase	25/2051	61/28891	1.19e-13	9.93e-12	7.73e-12	11920/12387/12461/12462/12464/12465/12468/15381/15519/19360/21454/21750/22596/245474/26413/50912/52530/56351/68147/68964/70640/71718/72400/74108/98956	25
bcell.TSS_1.TSS_1	high_affinity	BP	GO:0018205	peptidyl-lysine modification	51/2051	227/28891	1.25e-13	1.03e-11	8.01e-12	106021/107435/107817/109115/110052/110147/12387/13626/14025/14056/15182/15254/170930/17192/18046/18432/18984/20586/20610/207965/214162/215351/217127/22196/224440/224727/225888/228714/231915/232187/24116/27632/30877/319955/328572/330817/52615/52690/52915/56397/56459/57320/57741/67164/67956/69612/75560/75565/77805/77853/98403	51
bcell.TSS_1.TSS_1	high_affinity	BP	GO:0006310	DNA recombination	64/2051	333/28891	2.34e-13	1.9e-11	1.48e-11	103537/104806/114714/11792/11920/12190/12649/13831/14056/15289/15510/16882/170472/17220/17535/17688/18861/19360/19691/209334/21681/21750/21975/22256/225182/225888/22596/226409/227195/233908/235134/24128/269254/272158/272551/27354/28135/319955/338359/55982/56009/56045/56397/56515/58230/67241/67956/68142/69747/69917/71514/71711/72199/72544/74355/74386/75560/75764/76915/77044/93765/94232/97827/98415	64
bcell.TSS_1.TSS_1	high_affinity	BP	GO:0006352	DNA-templated transcription initiation	37/2051	135/28891	4.87e-13	3.9e-11	3.03e-11	106298/12572/12909/13486/15278/15289/18035/209361/21429/216154/21780/22059/224481/234069/235459/237336/269252/269254/28071/319955/54343/55982/56771/63856/64424/66172/66213/66464/66467/68153/69790/69792/71902/72504/74197/78929/98403	37
bcell.TSS_1.TSS_1	high_affinity	BP	GO:0051028	mRNA transport	34/2051	116/28891	5.16e-13	4.08e-11	3.17e-11	103573/109095/110809/12626/13211/13680/15382/15499/16549/192160/192170/19317/19386/20383/21681/225027/227699/229279/234069/234865/269113/28114/30959/53379/54196/54563/56009/66874/68092/70579/71805/72124/73473/76895	34
bcell.TSS_1.TSS_1	high_affinity	BP	GO:0034504	protein localization to nucleus	63/2051	335/28891	9.87e-13	7.68e-11	5.97e-11	103573/106021/107566/110809/12631/14645/15191/15516/15519/16211/16452/16646/16906/16969/17169/18035/18148/18412/19055/19056/19164/19384/19386/20610/20848/209361/213990/215193/217127/218210/22059/22166/22433/22627/22631/227699/229877/230908/233726/234549/234865/238799/23950/26413/269113/320727/328572/56417/57320/58231/63856/66069/67239/68077/69804/70769/70790/70930/71805/71844/72400/74137/75751	63
bcell.TSS_1.TSS_1	high_affinity	BP	GO:0006479	protein methylation	32/2051	106/28891	1.01e-12	7.68e-11	5.97e-11	110147/13626/14056/14852/15469/16201/18537/19346/207965/214162/214572/22433/224440/225363/225888/232187/24116/27374/27632/329504/52615/52690/66617/67332/67674/67768/67956/69612/71974/72722/73694/99890	32
bcell.TSS_1.TSS_1	high_affinity	BP	GO:0008213	protein alkylation	32/2051	106/28891	1.01e-12	7.68e-11	5.97e-11	110147/13626/14056/14852/15469/16201/18537/19346/207965/214162/214572/22433/224440/225363/225888/232187/24116/27374/27632/329504/52615/52690/66617/67332/67674/67768/67956/69612/71974/72722/73694/99890	32
bcell.TSS_1.TSS_1	high_affinity	BP	GO:1901873	regulation of post-translational protein modification	58/2051	295/28891	1.15e-12	8.56e-11	6.65e-11	100503670/102323/104806/105171/106021/110052/110147/117198/11793/11799/12387/12952/13626/14629/14828/15251/15519/16792/16885/170930/18046/18148/18412/18432/19164/20115/208836/21812/22196/22215/22258/22433/226178/231872/24116/26419/27050/27632/28135/30877/319955/328572/50754/55982/56310/56459/56693/57320/57741/59026/68077/69237/69612/71974/72400/73945/76273/93765	58
bcell.TSS_1.TSS_1	high_affinity	BP	GO:0006354	DNA-templated transcription elongation	34/2051	119/28891	1.16e-12	8.56e-11	6.65e-11	12387/12454/14056/16825/170472/21399/21400/21429/216154/21681/217127/234069/24116/26395/27224/27632/319955/330474/56009/56771/58230/64424/66172/66213/66467/66923/68092/69790/69792/72515/72895/73473/74427/77305	34
bcell.TSS_1.TSS_1	high_affinity	BP	GO:0072331	signal transduction by p53 class mediator	39/2051	153/28891	1.43e-12	1.04e-10	8.1e-11	100503670/106021/106298/11920/12181/12190/12905/14198/15254/170770/17319/18148/18432/19941/20115/20613/209456/22059/224727/230379/235323/26572/28135/328572/382985/55982/56190/66143/66354/67239/67281/67427/67941/67956/68077/69053/69181/74747/99890	39
bcell.TSS_1.TSS_1	high_affinity	BP	GO:0009124	nucleoside monophosphate biosynthetic process	20/2051	43/28891	1.89e-12	1.35e-10	1.05e-10	108147/109674/110074/110639/11534/11564/11565/11566/11821/18103/18950/20425/22247/231327/237823/23917/67054/69719/79059/80914	20
bcell.TSS_1.TSS_1	high_affinity	BP	GO:0032204	regulation of telomere maintenance	30/2051	96/28891	1.9e-12	1.35e-10	1.05e-10	11920/12387/12461/12462/12464/12465/12468/15381/17535/19360/21454/21750/22596/227195/229512/235134/245474/26413/27354/30877/50912/53379/68142/68964/69917/70640/72400/74108/75764/98956	30
bcell.TSS_1.TSS_1	high_affinity	BP	GO:0009165	nucleotide biosynthetic process	54/2051	267/28891	2.15e-12	1.5e-10	1.17e-10	104112/108147/109674/110074/110639/11534/11564/11565/11566/11821/11950/11951/11957/13806/14081/14923/18103/18950/20425/20848/21915/22247/22333/227197/228026/231327/237336/237823/23917/26395/26413/269614/320685/328099/353172/382985/433256/51797/52710/59027/66046/66218/66416/67054/67126/67680/67942/68055/68087/68263/69719/74080/79059/80914	54
bcell.TSS_1.TSS_1	high_affinity	BP	GO:1901293	nucleoside phosphate biosynthetic process	54/2051	269/28891	2.92e-12	2.02e-10	1.57e-10	104112/108147/109674/110074/110639/11534/11564/11565/11566/11821/11950/11951/11957/13806/14081/14923/18103/18950/20425/20848/21915/22247/22333/227197/228026/231327/237336/237823/23917/26395/26413/269614/320685/328099/353172/382985/433256/51797/52710/59027/66046/66218/66416/67054/67126/67680/67942/68055/68087/68263/69719/74080/79059/80914	54
bcell.TSS_1.TSS_1	high_affinity	BP	GO:1901987	regulation of cell cycle phase transition	75/2051	449/28891	3.51e-12	2.4e-10	1.87e-10	107047/108911/114714/11491/11792/11799/11920/12055/12122/12190/12571/12572/12649/12905/12952/13194/14056/14155/15499/16600/16906/17535/18148/19186/19192/19355/19360/19941/20104/20586/20588/20878/209334/22059/225182/22591/22680/231724/234069/235323/268930/27103/27354/27375/28000/28114/319955/330177/382985/55982/56190/57376/59008/66131/66156/66923/67045/67155/67177/67628/67941/68014/68077/68142/689…	75
bcell.TSS_1.TSS_1	high_affinity	BP	GO:0010833	telomere maintenance via telomere lengthening	26/2051	75/28891	3.86e-12	2.61e-10	2.03e-10	11920/12387/12461/12462/12464/12465/12468/15381/15519/19360/21454/21750/22596/245474/26413/50912/52530/53379/56351/68147/68964/70640/71718/72400/74108/98956	26
bcell.TSS_1.TSS_1	high_affinity	BP	GO:0050821	protein stabilization	45/2051	202/28891	4.63e-12	3.09e-10	2.4e-10	100503670/11933/12461/12462/12464/12465/12468/12572/14433/14824/15510/15516/15519/17127/18148/18673/192652/20115/20185/21372/21454/22059/22404/224727/22680/231130/28135/328572/50754/54343/56351/56693/57320/58231/66459/67657/67693/68077/68585/68729/69237/69747/71718/72344/74838	45
bcell.TSS_1.TSS_1	high_affinity	BP	GO:0043038	amino acid activation	20/2051	45/28891	5.44e-12	3.59e-10	2.79e-10	105148/107045/107508/109093/110960/216443/22321/22375/226414/229487/231326/353172/66590/67417/67789/68915/70120/70560/71807/76563	20
bcell.TSS_1.TSS_1	high_affinity	BP	GO:0000463	maturation of LSU-rRNA from tricistronic rRNA transcript (SSU-rRNA, 5.8S rRNA, LSU-rRNA)	13/2051	18/28891	6.86e-12	4.47e-10	3.48e-10	12181/18148/19989/207932/229937/56095/64934/66489/66942/67239/67949/69237/74035	13
bcell.TSS_1.TSS_1	high_affinity	BP	GO:0042255	ribosome assembly	24/2051	66/28891	7.93e-12	5.11e-10	3.98e-10	100019/100503670/12181/12261/16785/19988/20044/20104/217011/217869/22596/226982/229317/235036/66164/67239/67671/67832/67941/68077/69902/72831/74778/75617	24
bcell.TSS_1.TSS_1	high_affinity	BP	GO:2000278	regulation of DNA biosynthetic process	34/2051	128/28891	1.11e-11	7.05e-10	5.48e-10	101540/11692/11920/12387/12428/12461/12462/12464/12465/12468/12649/15381/15519/16600/18148/19252/21454/217127/21750/22059/22596/22791/245474/26413/50776/50912/53379/56351/66262/68964/70640/72400/74108/98956	34
bcell.TSS_1.TSS_1	high_affinity	BP	GO:0000725	recombinational repair	40/2051	170/28891	1.15e-11	7.24e-10	5.63e-10	103537/104806/114714/11920/12190/12649/13831/170472/17220/17535/19691/209334/21975/225182/22596/233908/272158/272551/27354/319955/56045/56397/56515/67241/67956/68142/69747/69917/71514/71711/72199/74355/74386/75560/75764/77044/93765/94232/97827/98415	40
bcell.TSS_1.TSS_1	high_affinity	BP	GO:0000724	double-strand break repair via homologous recombination	39/2051	166/28891	2.17e-11	1.36e-09	1.05e-09	103537/104806/114714/11920/12190/12649/13831/170472/17220/17535/19691/209334/21975/225182/233908/272158/272551/27354/319955/56045/56397/56515/67241/67956/68142/69747/69917/71514/71711/72199/74355/74386/75560/75764/77044/93765/94232/97827/98415	39
bcell.TSS_1.TSS_1	high_affinity	BP	GO:0097193	intrinsic apoptotic signaling pathway	59/2051	327/28891	3e-11	1.85e-09	1.44e-09	105675/106021/106298/117198/11911/11920/12122/12125/12176/12190/12282/12387/13198/13806/14198/15182/15251/15254/16452/170770/17210/17319/17688/17973/18024/18432/18950/19777/19941/20115/20613/20655/209456/22059/22070/22433/224727/228026/235323/23939/26395/26943/27050/27354/28135/319955/328572/382985/50754/56428/57320/57741/66354/67397/67941/68015/69181/71514/74747	59
bcell.TSS_1.TSS_1	high_affinity	BP	GO:0043039	tRNA aminoacylation	19/2051	44/28891	3.45e-11	2.1e-09	1.64e-09	105148/107045/107508/109093/110960/216443/22321/22375/226414/229487/353172/66590/67417/67789/68915/70120/70560/71807/76563	19
bcell.TSS_1.TSS_1	high_affinity	BP	GO:0065004	protein-DNA complex assembly	40/2051	176/28891	3.64e-11	2.19e-09	1.71e-09	101612/107435/114714/12617/13486/14312/15260/15289/17955/18148/19646/19822/20586/209361/215351/216154/22059/235459/328572/381280/54343/56086/56771/63856/64424/66172/66213/66336/66464/66467/67155/67177/67628/67733/67955/69790/69792/71902/93696/97122	40
bcell.TSS_1.TSS_1	high_affinity	BP	GO:0045727	positive regulation of translation	35/2051	141/28891	4.43e-11	2.64e-09	2.06e-09	100503670/12261/12785/13211/13690/15469/16210/16341/17973/18148/19205/192170/19652/19941/20218/207214/210529/213541/218506/224742/229096/239528/26413/27103/328572/52575/56403/67267/67843/67941/72508/73158/74112/75420/98956	35
bcell.TSS_1.TSS_1	high_affinity	BP	GO:0006405	RNA export from nucleus	27/2051	89/28891	5.19e-11	3.06e-09	2.38e-09	103573/109095/13211/13680/18148/192160/192170/20218/20383/21681/217827/218210/227699/230082/234069/234865/28114/30959/53379/54196/56009/66874/68092/70579/71805/72322/73473	27
bcell.TSS_1.TSS_1	high_affinity	BP	GO:0061013	regulation of mRNA catabolic process	41/2051	186/28891	5.77e-11	3.37e-09	2.62e-09	110809/11792/13046/13211/15381/15384/15473/16549/18148/18458/19205/192160/192170/19317/210529/213541/21379/217827/22033/227715/229096/230908/233908/234069/239528/26383/27998/52502/56190/56403/70640/71701/72587/73158/74108/74326/75420/77134/78781/80912/80913	41
bcell.TSS_1.TSS_1	high_affinity	BP	GO:0016570	histone modification	38/2051	164/28891	6.07e-11	3.51e-09	2.73e-09	104263/107435/109115/110052/110147/13626/14056/15182/17192/18046/18432/19646/20586/21372/214162/217127/217218/22433/225888/228714/232187/24116/27374/27632/319955/328572/52615/56397/57741/69612/71041/74112/75560/75565/76073/77853/81004/93765	38
bcell.TSS_1.TSS_1	high_affinity	BP	GO:0000462	maturation of SSU-rRNA from tricistronic rRNA transcript (SSU-rRNA, 5.8S rRNA, LSU-rRNA)	16/2051	33/28891	1.43e-10	8.13e-09	6.32e-09	104662/108707/20055/215193/215194/217431/21771/217995/223499/224823/53414/59028/66467/66481/69499/72515	16
bcell.TSS_1.TSS_1	high_affinity	BP	GO:0009156	ribonucleoside monophosphate biosynthetic process	16/2051	33/28891	1.43e-10	8.13e-09	6.32e-09	108147/109674/110639/11534/11564/11565/11566/11821/18950/22247/231327/237823/23917/67054/69719/80914	16
bcell.TSS_1.TSS_1	high_affinity	BP	GO:0009895	negative regulation of catabolic process	60/2051	349/28891	1.55e-10	8.69e-09	6.76e-09	100503670/100855/101943/102122/110147/110809/13121/13211/13690/14198/15381/15384/15516/17127/17210/17299/18673/19025/19164/19205/19317/19720/20115/20185/20539/20588/20848/217827/21945/22033/22059/224727/230908/233908/237782/245474/28114/328572/380773/52551/52892/54198/54375/56190/56403/56428/57320/59025/59027/66117/68077/68135/72344/73158/74108/74747/75420/77134/94232/99890	60
bcell.TSS_1.TSS_1	high_affinity	BP	GO:0009117	nucleotide metabolic process	76/2051	497/28891	1.94e-10	1.08e-08	8.38e-09	103850/104112/107029/108147/109674/110074/110208/110639/11534/11564/11565/11566/11821/11950/11951/11957/11964/13806/14081/14104/14198/14923/15254/15929/16498/16828/18103/18115/18950/19384/20425/20848/20917/21881/21915/22059/22247/22333/227197/228026/231327/237336/237823/23917/26395/26413/269614/320685/328099/353172/382985/433256/51797/52710/54683/56045/57320/59027/66046/66218/66416/67054/67059/67…	76
bcell.TSS_1.TSS_1	high_affinity	BP	GO:0006984	ER-nucleus signaling pathway	18/2051	43/28891	2.13e-10	1.17e-08	9.1e-09	108954/11911/11938/12122/12125/13198/13665/14828/17973/18024/20788/22059/229317/231070/235623/67163/68944/76792	18
bcell.TSS_1.TSS_1	high_affinity	BP	GO:0034250	positive regulation of amide metabolic process	38/2051	171/28891	2.24e-10	1.22e-08	9.47e-09	100503670/12261/12785/13211/13690/15469/15979/16210/16341/17973/18024/18148/19205/192170/19652/19941/20218/207214/210529/213541/218506/224742/229096/239528/26413/27103/328572/52575/53357/56403/67267/67843/67941/72508/73158/74112/75420/98956	38
bcell.TSS_1.TSS_1	high_affinity	BP	GO:0032206	positive regulation of telomere maintenance	23/2051	70/28891	2.3e-10	1.24e-08	9.65e-09	11920/12387/12461/12462/12464/12465/12468/17535/19360/21454/21750/22596/227195/235134/245474/26413/27354/30877/53379/68142/69917/74108/75764	23
bcell.TSS_1.TSS_1	high_affinity	BP	GO:0006167	AMP biosynthetic process	1951-11-01	15/28891	2.35e-10	1.26e-08	9.77e-09	108147/110639/11534/11564/11565/11566/11821/18950/231327/237823/67054	11
bcell.TSS_1.TSS_1	high_affinity	BP	GO:0006360	transcription by RNA polymerase I	22/2051	65/28891	2.94e-10	1.56e-08	1.21e-08	103136/105372/106298/110052/11911/14884/17089/18432/20586/21341/21429/216443/217995/21945/319955/64424/66467/68077/68979/70333/72515/73674	22
bcell.TSS_1.TSS_1	high_affinity	BP	GO:0001510	RNA methylation	24/2051	77/28891	3.24e-10	1.7e-08	1.32e-08	108943/109095/116940/14911/15278/17299/210529/217038/224481/234728/28114/328162/329504/52575/56095/57773/60532/66254/66926/67011/67674/67789/74753/98685	24
bcell.TSS_1.TSS_1	high_affinity	BP	GO:0006282	regulation of DNA repair	43/2051	212/28891	3.32e-10	1.73e-08	1.34e-08	101943/103537/109115/110052/12055/12649/13211/13831/15289/15499/170472/18294/18950/20586/20588/217127/217218/225888/227195/230484/233908/235134/27050/27878/319955/56397/57376/58230/66464/66923/67155/67956/68142/72199/74355/75560/75565/77044/77045/83796/93765/94232/99375	43
bcell.TSS_1.TSS_1	high_affinity	BP	GO:0006091	generation of precursor metabolites and energy	74/2051	484/28891	3.38e-10	1.74e-08	1.35e-08	104112/105675/110208/110639/11364/11428/11429/11532/11564/11950/11957/12122/12176/12858/13603/13806/13808/14433/14583/14635/15251/15277/15289/15929/16155/16828/16969/17918/18115/18124/18432/18641/18984/19047/19164/20185/20848/20917/21881/22059/22228/227197/328572/50776/52892/56351/56428/56857/57320/66046/66218/66416/66576/67126/67267/67680/68015/68077/68165/68263/68267/68961/69181/70207/71701/721…	74
bcell.TSS_1.TSS_1	high_affinity	BP	GO:0043487	regulation of RNA stability	39/2051	182/28891	4.07e-10	2.07e-08	1.61e-08	110809/11792/13046/13211/15381/15473/16549/17299/18148/18458/19205/19317/210529/213541/21379/217827/22033/227715/229096/230908/233908/234069/239528/245474/26383/27998/28114/52502/56190/56403/70640/71701/72587/73158/74108/74326/77134/80912/80913	39
bcell.TSS_1.TSS_1	high_affinity	BP	GO:0009123	nucleoside monophosphate metabolic process	22/2051	66/28891	4.12e-10	2.08e-08	1.62e-08	103850/108147/109674/110074/110639/11534/11564/11565/11566/11821/14923/18103/18950/20425/22247/231327/237823/23917/67054/69719/79059/80914	22
bcell.TSS_1.TSS_1	high_affinity	BP	GO:0032210	regulation of telomere maintenance via telomerase	19/2051	50/28891	4.93e-10	2.47e-08	1.92e-08	11920/12387/12461/12462/12464/12465/12468/15381/21454/21750/22596/245474/26413/50912/68964/70640/72400/74108/98956	19
bcell.TSS_1.TSS_1	high_affinity	BP	GO:0009168	purine ribonucleoside monophosphate biosynthetic process	13/2051	23/28891	6.53e-10	3.24e-08	2.52e-08	108147/109674/110639/11534/11564/11565/11566/11821/18950/231327/237823/23917/67054	13
bcell.TSS_1.TSS_1	high_affinity	BP	GO:0044772	mitotic cell cycle phase transition	70/2051	454/28891	6.99e-10	3.44e-08	2.68e-08	107047/108911/114714/11491/11792/11799/11920/12055/12122/12428/12445/12448/12453/12571/12572/12649/12905/13194/14056/16412/16600/16906/17535/18669/18973/19055/19186/19192/19360/19941/20104/20586/20588/209334/22059/225182/22591/22680/228714/234069/244879/27354/27375/330177/382985/56190/57376/59008/66156/66923/67045/67155/67628/67941/68014/68077/68142/68964/69188/69917/70601/72400/72508/75430/76499…	70
bcell.TSS_1.TSS_1	high_affinity	BP	GO:0006418	tRNA aminoacylation for protein translation	17/2051	41/28891	8.1e-10	3.95e-08	3.07e-08	105148/107045/107508/109093/110960/216443/22321/22375/226414/353172/66590/67417/67789/68915/70120/70560/71807	17
bcell.TSS_1.TSS_1	high_affinity	BP	GO:0046390	ribose phosphate biosynthetic process	43/2051	218/28891	8.29e-10	4e-08	3.11e-08	104112/108147/109674/110639/11534/11564/11565/11566/11821/11950/11951/11957/13806/14081/14923/18103/18950/20848/22247/22333/227197/228026/231327/237823/23917/26395/269614/328099/433256/51797/66046/66218/66416/67054/67126/67680/67942/68055/68087/68263/69719/79059/80914	43
bcell.TSS_1.TSS_1	high_affinity	BP	GO:0009260	ribonucleotide biosynthetic process	42/2051	210/28891	8.34e-10	4e-08	3.11e-08	104112/108147/109674/110639/11534/11564/11565/11566/11821/11950/11951/11957/13806/14081/14923/18103/18950/20848/22247/22333/227197/228026/231327/237823/23917/26395/269614/433256/51797/66046/66218/66416/67054/67126/67680/67942/68055/68087/68263/69719/79059/80914	42
bcell.TSS_1.TSS_1	high_affinity	BP	GO:2001252	positive regulation of chromosome organization	28/2051	107/28891	1.03e-09	4.91e-08	3.82e-08	11920/12387/12461/12462/12464/12465/12468/17535/19360/21454/21750/218850/223828/22596/227195/235134/245474/26413/27354/30877/53379/54343/68142/69917/71514/74108/75339/75764	28
bcell.TSS_1.TSS_1	high_affinity	BP	GO:0032784	regulation of DNA-templated transcription elongation	25/2051	88/28891	1.24e-09	5.86e-08	4.56e-08	12387/12454/14056/16825/170472/216154/21681/217127/24116/26395/27632/319955/330474/56009/56771/58230/66172/66213/68092/69790/69792/72515/72895/74427/77305	25
bcell.TSS_1.TSS_1	high_affinity	BP	GO:0043488	regulation of mRNA stability	36/2051	166/28891	1.34e-09	6.26e-08	4.87e-08	110809/11792/13046/13211/15381/15473/16549/18148/18458/19205/19317/210529/213541/21379/217827/22033/227715/229096/230908/233908/234069/239528/26383/27998/52502/56190/56403/70640/71701/72587/73158/74108/74326/77134/80912/80913	36
bcell.TSS_1.TSS_1	high_affinity	BP	GO:0006446	regulation of translational initiation	21/2051	64/28891	1.43e-09	6.61e-08	5.14e-08	108954/13665/13688/13690/15467/16210/17346/17973/18148/20218/20918/211064/213541/217869/226982/239528/27103/27979/66912/72508/73158	21
bcell.TSS_1.TSS_1	high_affinity	BP	GO:0006473	protein acetylation	29/2051	116/28891	1.67e-09	7.67e-08	5.97e-08	107435/109115/110052/15182/17192/18046/18432/18984/20586/217127/22433/224727/228714/231713/319955/328572/56397/57320/57741/66262/69612/71988/72117/74838/75560/75565/77805/77853/98956	29
bcell.TSS_1.TSS_1	high_affinity	BP	GO:1903313	positive regulation of mRNA metabolic process	33/2051	145/28891	1.76e-09	8.04e-08	6.25e-08	11758/12729/13046/13211/15473/16549/18458/192170/19652/19656/20462/210529/213541/227715/229096/230908/239528/26383/27374/27998/28000/380773/56403/66354/70248/70465/70640/71701/72587/74108/74326/78781/80912	33
bcell.TSS_1.TSS_1	high_affinity	BP	GO:1904356	regulation of telomere maintenance via telomere lengthening	20/2051	59/28891	1.83e-09	8.26e-08	6.43e-08	11920/12387/12461/12462/12464/12465/12468/15381/21454/21750/22596/245474/26413/50912/53379/68964/70640/72400/74108/98956	20
bcell.TSS_1.TSS_1	high_affinity	BP	GO:0006289	nucleotide-excision repair	23/2051	78/28891	2.54e-09	1.14e-07	8.88e-08	12055/12190/14884/14885/15289/18294/18973/19359/20586/20588/209357/217127/22059/22591/319955/57376/66467/66923/67155/77044/77045/83796/99375	23
bcell.TSS_1.TSS_1	high_affinity	BP	GO:0009127	purine nucleoside monophosphate biosynthetic process	13/2051	25/28891	2.59e-09	1.15e-07	8.98e-08	108147/109674/110639/11534/11564/11565/11566/11821/18950/231327/237823/23917/67054	13
bcell.TSS_1.TSS_1	high_affinity	BP	GO:0071103	DNA conformation change	20/2051	61/28891	3.55e-09	1.57e-07	1.22e-07	13211/15289/170472/17220/17535/19290/19360/19691/20589/219249/21969/21975/226409/272551/27354/320209/338359/381760/53379/69270	20
bcell.TSS_1.TSS_1	high_affinity	BP	GO:1901990	regulation of mitotic cell cycle phase transition	56/2051	343/28891	4.39e-09	1.92e-07	1.49e-07	107047/108911/114714/11491/11792/11799/11920/12055/12122/12571/12572/12649/12905/13194/14056/16600/16906/17535/19186/19192/19360/19941/20586/20588/209334/22059/225182/22591/22680/234069/27354/27375/330177/382985/56190/57376/59008/66156/66923/67045/67155/67628/67941/68014/68077/68142/68964/69188/69917/70601/72400/75430/77044/77045/83796/99375	56
bcell.TSS_1.TSS_1	high_affinity	BP	GO:0000460	maturation of 5.8S rRNA	15/2051	35/28891	4.64e-09	2.02e-07	1.57e-07	12181/18148/207932/215194/227715/50912/56095/59028/59050/64934/66481/67223/67920/70285/74035	15
bcell.TSS_1.TSS_1	high_affinity	BP	GO:0043543	protein acylation	34/2051	158/28891	4.7e-09	2.03e-07	1.58e-07	107435/109115/110052/14645/15182/17192/18046/18432/18984/19042/19043/20586/217127/22433/224727/228714/231713/319955/328572/56397/57320/57741/66220/66262/69612/71988/72117/74168/74838/75560/75565/77805/77853/98956	34
bcell.TSS_1.TSS_1	high_affinity	BP	GO:1903320	regulation of protein modification by small protein conjugation or removal	45/2051	249/28891	6.08e-09	2.6e-07	2.02e-07	100503670/102323/104806/105171/106021/117198/11793/11799/12387/12952/14629/14828/15251/15519/16792/16885/170930/18148/18412/19164/20115/208836/21812/22196/22215/22258/226178/231872/26419/27050/28135/30877/50754/55982/56310/56459/57320/59026/68077/69237/71974/72400/73945/76273/93765	45
bcell.TSS_1.TSS_1	high_affinity	BP	GO:0072522	purine-containing compound biosynthetic process	44/2051	241/28891	6.48e-09	2.75e-07	2.14e-07	104112/108147/109674/110639/11534/11564/11565/11566/11821/11950/11951/11957/13806/14081/14923/18103/18950/20425/20848/22333/227197/228026/231327/237823/23917/26395/269614/328099/433256/59027/66046/66218/66416/66902/67054/67126/67680/67942/68055/68087/68263/74080/75894/79059	44
bcell.TSS_1.TSS_1	high_affinity	BP	GO:0043161	proteasome-mediated ubiquitin-dependent protein catabolic process	67/2051	451/28891	7.51e-09	3.17e-07	2.46e-07	103573/104318/104771/106021/108660/12387/13194/13198/140499/14155/14198/14629/14828/15204/170823/170930/17156/17463/18024/18521/19164/19181/19184/19359/19822/20588/20878/21372/213990/216150/217069/22027/22213/22215/223499/224727/230815/232539/26419/269514/387524/50754/52551/56407/56736/57320/59008/59025/66156/66771/66884/67128/67163/67812/68077/68135/68292/68999/69259/70348/74125/75717/81004/8381…	67
bcell.TSS_1.TSS_1	high_affinity	BP	GO:2001242	regulation of intrinsic apoptotic signaling pathway	38/2051	194/28891	9.51e-09	3.98e-07	3.1e-07	105675/106298/117198/11911/12122/12125/12282/12387/13198/13806/15182/15251/170770/17210/17319/17973/18024/19777/19941/20115/20613/20655/22059/22070/22433/23939/26395/26943/27050/28135/382985/50754/56428/57320/57741/67397/68015/71514	38
bcell.TSS_1.TSS_1	high_affinity	BP	GO:2001233	regulation of apoptotic signaling pathway	65/2051	437/28891	1.19e-08	4.96e-07	3.86e-07	105675/106298/110157/117198/11740/11911/12122/12125/12282/12387/12537/12905/13032/13040/13198/13806/14155/14629/15182/15251/16410/16452/170770/17210/17319/17428/17973/18024/19164/19192/19777/19941/20115/20613/20655/217011/21812/22059/22070/224105/22433/227154/228355/232679/23939/26395/26419/26943/27050/28135/382985/433256/50754/56321/56428/57320/57741/58231/66092/66143/66262/67397/68015/71514/725…	65
bcell.TSS_1.TSS_1	high_affinity	BP	GO:0000075	cell cycle checkpoint signaling	39/2051	204/28891	1.24e-08	5.11e-07	3.97e-07	107047/11799/11920/12190/12649/12905/12952/14155/15499/17535/19355/19360/19941/20104/20878/209334/22059/225182/22591/22680/231724/234069/235323/27103/27354/28000/28114/319955/330177/56190/66131/67177/67941/68014/68077/69917/71711/75430/99375	39
bcell.TSS_1.TSS_1	high_affinity	BP	GO:0006367	transcription initiation at RNA polymerase II promoter	25/2051	98/28891	1.4e-08	5.73e-07	4.46e-07	12572/13486/15289/18035/209361/216154/22059/234069/235459/319955/54343/55982/56771/63856/66172/66213/66464/66467/68153/69790/69792/71902/72504/74197/98403	25
bcell.TSS_1.TSS_1	high_affinity	BP	GO:0006457	protein folding	35/2051	173/28891	1.52e-08	6.18e-07	4.81e-07	105675/12461/12462/12464/12465/12468/13418/14824/14828/14998/15505/15510/15516/15519/15525/15528/18221/18415/18637/19386/209586/21454/22027/22791/23950/52551/56351/56445/67035/67738/67838/67943/68015/72170/81489	35
bcell.TSS_1.TSS_1	high_affinity	BP	GO:0009152	purine ribonucleotide biosynthetic process	38/2051	198/28891	1.7e-08	6.85e-07	5.33e-07	104112/108147/109674/110639/11534/11564/11565/11566/11821/11950/11951/11957/13806/14081/14923/18103/18950/20848/22333/227197/228026/231327/237823/23917/26395/269614/433256/66046/66218/66416/67054/67126/67680/67942/68055/68087/68263/79059	38
bcell.TSS_1.TSS_1	high_affinity	BP	GO:0006177	GMP biosynthetic process	1951-10-01	16/28891	1.71e-08	6.87e-07	5.34e-07	108147/109674/11534/11564/11821/18950/231327/237823/23917/67054	10
bcell.TSS_1.TSS_1	high_affinity	BP	GO:0098813	nuclear chromosome segregation	51/2051	312/28891	2.03e-08	8.09e-07	6.29e-07	100502766/107047/108911/110147/11799/11920/12055/12190/12448/12617/13194/13424/13494/16211/17535/18221/19384/20586/20588/20878/209334/223499/224727/22680/227707/234069/270058/28135/52023/54204/56399/57376/59008/66156/66923/67045/67155/67177/67300/68014/68142/72124/72400/73420/74117/75430/76499/76915/77044/77045/83796	51
bcell.TSS_1.TSS_1	high_affinity	BP	GO:0006368	transcription elongation by RNA polymerase II	25/2051	100/28891	2.17e-08	8.59e-07	6.68e-07	12387/12454/14056/16825/170472/21399/21400/216154/234069/24116/26395/27224/27632/319955/56771/58230/66172/66213/66923/68092/69790/69792/72515/73473/74427	25
bcell.TSS_1.TSS_1	high_affinity	BP	GO:0042594	response to starvation	39/2051	209/28891	2.48e-08	9.72e-07	7.56e-07	101142/107045/110147/11364/11793/11911/12660/13198/13665/140742/14645/14828/15467/16210/18024/18432/192197/19302/20788/209354/21847/22059/22433/22628/22631/229317/231659/252875/26413/26419/270802/27103/57875/67443/69719/71742/72124/73158/74137	39
bcell.TSS_1.TSS_1	high_affinity	BP	GO:0045943	positive regulation of transcription by RNA polymerase I	14/2051	34/28891	2.84e-08	1.1e-06	8.59e-07	103136/105372/110052/11911/17089/18432/20586/21429/216443/217995/319955/68979/72515/73674	14
bcell.TSS_1.TSS_1	high_affinity	BP	GO:0006275	regulation of DNA replication	28/2051	123/28891	2.91e-08	1.13e-06	8.75e-07	110147/12301/12428/13211/16882/18148/19647/217127/22059/22404/227195/235134/26419/26429/381760/50776/50793/66131/66262/67177/67444/68142/68964/69237/71988/77805/93696/98415	28
bcell.TSS_1.TSS_1	high_affinity	BP	GO:0000956	nuclear-transcribed mRNA catabolic process	28/2051	125/28891	4.21e-08	1.62e-06	1.26e-06	11920/13211/14852/15384/16341/18458/19205/192160/192170/225363/227715/229512/239528/24128/27998/50783/50912/52830/56403/66094/68092/69902/70640/71997/72544/72587/74108/75420	28
bcell.TSS_1.TSS_1	high_affinity	BP	GO:0006356	regulation of transcription by RNA polymerase I	16/2051	46/28891	5.02e-08	1.92e-06	1.49e-06	103136/105372/110052/11911/17089/18432/20586/21429/216443/217995/21945/319955/68077/68979/72515/73674	16
bcell.TSS_1.TSS_1	high_affinity	BP	GO:1903312	negative regulation of mRNA metabolic process	24/2051	97/28891	5.13e-08	1.94e-06	1.51e-06	100041953/110809/12261/13211/14105/15381/15384/18148/19205/19317/20220/217827/22033/225027/230908/233908/53379/56190/56403/57317/67996/73158/75420/77134	24
bcell.TSS_1.TSS_1	high_affinity	BP	GO:0098781	ncRNA transcription	30/2051	142/28891	5.75e-08	2.16e-06	1.68e-06	103136/14815/15182/15251/16600/17127/18148/20185/20586/20788/20848/21429/216443/21812/21945/21969/22059/231571/231915/26939/30877/319955/330474/64424/66467/67065/68077/68979/70333/77305	30
bcell.TSS_1.TSS_1	high_affinity	BP	GO:0006606	protein import into nucleus	35/2051	182/28891	5.82e-08	2.18e-06	1.69e-06	12631/15516/15519/16211/16452/16646/18035/18412/19055/19164/19384/19386/20848/213990/218210/22059/22433/227699/230908/233726/234549/234865/238799/26413/269113/320727/328572/56417/58231/66069/70769/70790/71805/71844/75751	35
bcell.TSS_1.TSS_1	high_affinity	BP	GO:0000027	ribosomal large subunit assembly	1951-12-01	26/28891	5.99e-08	2.23e-06	1.73e-06	100019/100503670/12181/19988/217011/235036/67239/67671/67832/68077/69902/72831	12
bcell.TSS_1.TSS_1	high_affinity	BP	GO:0006164	purine nucleotide biosynthetic process	41/2051	233/28891	6.11e-08	2.26e-06	1.75e-06	104112/108147/109674/110639/11534/11564/11565/11566/11821/11950/11951/11957/13806/14081/14923/18103/18950/20848/22333/227197/228026/231327/237823/23917/26395/269614/328099/433256/59027/66046/66218/66416/67054/67126/67680/67942/68055/68087/68263/74080/79059	41
bcell.TSS_1.TSS_1	high_affinity	BP	GO:0046822	regulation of nucleocytoplasmic transport	29/2051	135/28891	6.48e-08	2.37e-06	1.85e-06	103573/13211/15516/15519/16452/19042/19047/19164/19384/20218/217378/217827/218210/22166/22433/22627/230908/26413/269113/28114/328572/57320/67045/67628/70769/70790/71844/72170/73473	29
bcell.TSS_1.TSS_1	high_affinity	BP	GO:0000387	spliceosomal snRNP assembly	14/2051	36/28891	6.76e-08	2.46e-06	1.91e-06	12729/20641/214572/216766/22258/27374/27756/28000/50783/53975/67332/69878/70465/70767	14
bcell.TSS_1.TSS_1	high_affinity	BP	GO:0045454	cell redox homeostasis	13/2051	31/28891	6.86e-08	2.48e-06	1.93e-06	11758/11792/13198/14629/18023/18024/18115/18477/22166/232223/30926/54683/56551	13
bcell.TSS_1.TSS_1	high_affinity	BP	GO:0009161	ribonucleoside monophosphate metabolic process	17/2051	53/28891	7.6e-08	2.7e-06	2.1e-06	108147/109674/110639/11534/11564/11565/11566/11821/14923/18950/22247/231327/237823/23917/67054/69719/80914	17
bcell.TSS_1.TSS_1	high_affinity	BP	GO:0032392	DNA geometric change	17/2051	53/28891	7.6e-08	2.7e-06	2.1e-06	13211/15289/170472/17220/17535/19290/19360/19691/20589/226409/272551/27354/320209/338359/381760/53379/69270	17
bcell.TSS_1.TSS_1	high_affinity	BP	GO:0006541	glutamine metabolic process	1951-11-01	22/28891	7.62e-08	2.7e-06	2.1e-06	105727/109900/14583/14645/14660/22228/231327/236539/237823/51797/69719	11
bcell.TSS_1.TSS_1	high_affinity	BP	GO:2000142	regulation of DNA-templated transcription initiation	22/2051	85/28891	7.69e-08	2.71e-06	2.11e-06	106298/15289/18035/209361/216154/22059/234069/235459/269254/319955/54343/55982/56771/63856/66172/66213/66464/69790/69792/71902/72504/98403	22
bcell.TSS_1.TSS_1	high_affinity	BP	GO:0072521	purine-containing compound metabolic process	67/2051	479/28891	8.12e-08	2.85e-06	2.21e-06	104112/107029/107227/108147/109674/110208/110639/11534/11564/11565/11566/11821/11950/11951/11957/11964/13806/14081/14104/14198/14923/15254/15929/16498/16828/18103/18115/18537/18618/18950/19384/20425/20848/20917/21881/22059/22333/227197/228026/231327/237823/23917/26395/269378/269614/328099/433256/54683/56045/59027/66046/66218/66416/66902/67054/67059/67126/67680/67942/68055/68087/68263/73724/74080/…	67
bcell.TSS_1.TSS_1	high_affinity	BP	GO:0048193	Golgi vesicle transport	46/2051	281/28891	9.42e-08	3.28e-06	2.55e-06	100855/102339/11736/11781/12033/12282/16558/16792/17918/18195/19346/20742/213827/226744/231070/235574/238123/27277/320615/320714/53612/54198/56305/56433/56440/56494/60409/66050/66366/66460/66482/66676/66964/67397/67458/68861/69162/70297/73130/75841/76483/76775/76895/77929/97761/98710	46
bcell.TSS_1.TSS_1	high_affinity	BP	GO:0000184	nuclear-transcribed mRNA catabolic process, nonsense-mediated decay	16/2051	48/28891	9.96e-08	3.45e-06	2.68e-06	14852/15384/16341/18458/192160/192170/225363/229512/50912/52830/56403/68092/70640/71997/74108/75420	16
bcell.TSS_1.TSS_1	high_affinity	BP	GO:0016556	mRNA modification	14/2051	37/28891	1.02e-07	3.5e-06	2.72e-06	15381/15384/210529/234728/245474/28114/328162/52575/56403/60532/66926/67838/72133/78697	14
bcell.TSS_1.TSS_1	high_affinity	BP	GO:1990928	response to amino acid starvation	17/2051	54/28891	1.04e-07	3.54e-06	2.75e-06	101142/107045/11911/13665/140742/16210/19302/209354/229317/231659/252875/26413/26419/270802/27103/72124/73158	17
bcell.TSS_1.TSS_1	high_affinity	BP	GO:0000302	response to reactive oxygen species	36/2051	195/28891	1.11e-07	3.79e-06	2.94e-06	105675/108954/11502/11758/11792/11920/12176/12631/14056/140742/15182/15251/15499/18024/18124/18412/18477/19302/20655/213990/22059/22166/22228/23939/26413/26419/269254/27050/319955/328572/54683/56349/57320/66680/68015/76251	36
bcell.TSS_1.TSS_1	high_affinity	BP	GO:0051170	import into nucleus	35/2051	187/28891	1.17e-07	3.96e-06	3.08e-06	12631/15516/15519/16211/16452/16646/18035/18412/19055/19164/19384/19386/20848/213990/218210/22059/22433/227699/230908/233726/234549/234865/238799/26413/269113/320727/328572/56417/58231/66069/70769/70790/71805/71844/75751	35
bcell.TSS_1.TSS_1	high_affinity	BP	GO:0032922	circadian regulation of gene expression	20/2051	74/28891	1.37e-07	4.6e-06	3.58e-06	104318/11911/12952/14583/15182/18432/19047/19377/20185/214162/214899/21969/225876/229599/27374/59026/59027/66704/69376/77035	20
bcell.TSS_1.TSS_1	high_affinity	BP	GO:0009167	purine ribonucleoside monophosphate metabolic process	14/2051	38/28891	1.5e-07	5.02e-06	3.9e-06	108147/109674/110639/11534/11564/11565/11566/11821/14923/18950/231327/237823/23917/67054	14
bcell.TSS_1.TSS_1	high_affinity	BP	GO:0045814	negative regulation of gene expression, epigenetic	26/2051	118/28891	1.79e-07	5.95e-06	4.63e-06	105203/107435/12417/12649/13626/13831/14056/15182/15289/16906/17191/17192/19720/20586/214899/217827/218850/223828/232187/52615/54343/63830/68729/70790/74355/75339	26
bcell.TSS_1.TSS_1	high_affinity	BP	GO:0007006	mitochondrial membrane organization	25/2051	111/28891	1.96e-07	6.48e-06	5.04e-06	105675/114896/11740/12122/12125/12176/14629/15277/15519/15525/170770/20848/216821/22059/223696/231430/28185/30056/56322/56384/56428/66092/66525/67013/69923	25
bcell.TSS_1.TSS_1	high_affinity	BP	GO:0006475	internal protein amino acid acetylation	19/2051	69/28891	2.03e-07	6.62e-06	5.15e-06	107435/109115/110052/17192/18046/18432/18984/20586/217127/224727/228714/319955/328572/56397/57741/69612/75560/75565/77853	19
bcell.TSS_1.TSS_1	high_affinity	BP	GO:0018393	internal peptidyl-lysine acetylation	19/2051	69/28891	2.03e-07	6.62e-06	5.15e-06	107435/109115/110052/17192/18046/18432/18984/20586/217127/224727/228714/319955/328572/56397/57741/69612/75560/75565/77853	19
bcell.TSS_1.TSS_1	high_affinity	BP	GO:0006839	mitochondrial transport	31/2051	158/28891	2.04e-07	6.62e-06	5.15e-06	105675/11740/12122/12125/12176/14629/15277/15510/15519/15525/170770/19164/20848/22059/22228/223696/22631/231430/28185/30056/50754/53375/56322/56428/66525/67105/67145/68512/69923/72170/93757	31
bcell.TSS_1.TSS_1	high_affinity	BP	GO:0009303	rRNA transcription	14/2051	39/28891	2.19e-07	7.02e-06	5.46e-06	103136/18148/20586/21429/216443/21945/21969/22059/319955/64424/66467/68077/68979/70333	14
bcell.TSS_1.TSS_1	high_affinity	BP	GO:0030488	tRNA methylation	14/2051	39/28891	2.19e-07	7.02e-06	5.46e-06	108943/14911/17299/28114/328162/329504/52575/57773/66926/67011/67674/67789/74753/98685	14
bcell.TSS_1.TSS_1	high_affinity	BP	GO:0060260	regulation of transcription initiation by RNA polymerase II	20/2051	76/28891	2.21e-07	7.05e-06	5.48e-06	15289/18035/209361/216154/22059/234069/235459/319955/54343/55982/56771/63856/66172/66213/66464/69790/69792/71902/72504/98403	20
bcell.TSS_1.TSS_1	high_affinity	BP	GO:0018394	peptidyl-lysine acetylation	21/2051	83/28891	2.3e-07	7.23e-06	5.63e-06	107435/109115/110052/15182/17192/18046/18432/18984/20586/217127/224727/228714/319955/328572/56397/57741/69612/75560/75565/77805/77853	21
bcell.TSS_1.TSS_1	high_affinity	BP	GO:0070918	regulatory ncRNA processing	21/2051	83/28891	2.3e-07	7.23e-06	5.63e-06	103284/14000/19652/20286/20383/20848/22059/227715/239528/245474/27998/50912/53379/53424/56417/68092/72133/72544/74108/80912/80913	21
bcell.TSS_1.TSS_1	high_affinity	BP	GO:0000466	maturation of 5.8S rRNA from tricistronic rRNA transcript (SSU-rRNA, 5.8S rRNA, LSU-rRNA)	1951-11-01	24/28891	2.36e-07	7.35e-06	5.72e-06	12181/18148/207932/215194/227715/50912/56095/59028/64934/66481/74035	11
bcell.TSS_1.TSS_1	high_affinity	BP	GO:0046037	GMP metabolic process	1951-11-01	24/28891	2.36e-07	7.35e-06	5.72e-06	108147/109674/11534/11564/11821/14923/18950/231327/237823/23917/67054	11
bcell.TSS_1.TSS_1	high_affinity	BP	GO:0032386	regulation of intracellular transport	52/2051	346/28891	2.4e-07	7.44e-06	5.79e-06	103573/13211/13424/15516/15519/16341/16452/170770/19042/19047/19164/19384/20218/20280/217378/217827/218210/22166/22213/22350/22433/22627/230908/231070/235567/23830/23991/26395/26413/26419/269113/28114/28185/328572/380684/50754/52014/54198/57320/66366/67045/67628/68865/70297/70769/70790/71844/72170/73473/74117/75841/76709	52
bcell.TSS_1.TSS_1	high_affinity	BP	GO:0046033	AMP metabolic process	1951-12-01	29/28891	2.63e-07	8.07e-06	6.28e-06	108147/109674/110639/11534/11564/11565/11566/11821/18950/231327/237823/67054	12
bcell.TSS_1.TSS_1	high_affinity	BP	GO:2000819	regulation of nucleotide-excision repair	1951-12-01	29/28891	2.63e-07	8.07e-06	6.28e-06	12055/15289/20586/20588/217127/57376/66923/67155/77044/77045/83796/99375	12
bcell.TSS_1.TSS_1	high_affinity	BP	GO:0007623	circadian rhythm	39/2051	228/28891	2.73e-07	8.32e-06	6.47e-06	104318/11911/12952/13170/13194/13211/14056/14583/15182/17777/18432/19047/19377/20185/214162/214899/21847/21969/22059/22215/225876/229599/230908/232087/26419/269254/269378/27374/328572/353187/382056/434233/50754/59026/59027/66704/69376/71514/77035	39
bcell.TSS_1.TSS_1	high_affinity	BP	GO:2000573	positive regulation of DNA biosynthetic process	20/2051	77/28891	2.79e-07	8.45e-06	6.57e-06	101540/11692/11920/12387/12428/12461/12462/12464/12465/12468/15519/16600/18148/21454/22596/245474/26413/50776/56351/74108	20
bcell.TSS_1.TSS_1	high_affinity	BP	GO:0051053	negative regulation of DNA metabolic process	29/2051	144/28891	2.8e-07	8.45e-06	6.57e-06	11920/12649/15381/15499/16882/170472/17688/18294/19252/19360/21750/22059/22596/226409/22791/27050/27354/319955/50912/66131/67177/67956/68964/69237/70640/72400/74355/94232/98956	29
bcell.TSS_1.TSS_1	high_affinity	BP	GO:1901605	alpha-amino acid metabolic process	35/2051	194/28891	2.96e-07	8.89e-06	6.91e-06	100678/105727/107272/109900/110391/11565/11566/11911/12035/14287/14583/14629/14645/14660/14718/14874/18263/18537/18618/20425/20768/22228/231327/236539/237823/269378/51797/54375/56454/57320/66194/66902/67618/67870/69719	35
bcell.TSS_1.TSS_1	high_affinity	BP	GO:0051205	protein insertion into membrane	18/2051	64/28891	2.98e-07	8.9e-06	6.92e-06	15519/15525/170770/170829/223696/224727/231430/28185/30056/52551/56322/56428/56495/66048/67163/68944/69804/69923	18
bcell.TSS_1.TSS_1	high_affinity	BP	GO:2000232	regulation of rRNA processing	1951-09-01	16/28891	3.26e-07	9.66e-06	7.52e-06	105372/213541/217995/66254/67045/67674/72344/72515/73674	9
bcell.TSS_1.TSS_1	high_affinity	BP	GO:0038202	TORC1 signaling	23/2051	99/28891	3.31e-07	9.76e-06	7.59e-06	101142/107045/107173/11920/140742/19744/22215/22258/22628/22631/237782/252875/270802/328572/66096/67605/71718/72124/72508/73158/76630/83409/93765	23
bcell.TSS_1.TSS_1	high_affinity	BP	GO:1903432	regulation of TORC1 signaling	22/2051	92/28891	3.47e-07	1.02e-05	7.92e-06	101142/107045/107173/11920/140742/19744/22215/22258/22628/22631/237782/252875/270802/328572/66096/67605/71718/72124/72508/76630/83409/93765	22
bcell.TSS_1.TSS_1	high_affinity	BP	GO:1901796	regulation of signal transduction by p53 class mediator	21/2051	85/28891	3.54e-07	1.03e-05	8.05e-06	100503670/106298/11920/12181/17319/18148/19941/20115/20613/22059/26572/28135/382985/66143/67239/67281/67427/67956/68077/69053/99890	21
bcell.TSS_1.TSS_1	high_affinity	BP	GO:0006979	response to oxidative stress	56/2051	389/28891	3.59e-07	1.04e-05	8.1e-06	105675/108954/11502/11758/11792/11911/11920/11938/12176/12631/13665/14056/140742/14629/15182/15251/15499/16452/18023/18024/18124/18294/18412/18477/19164/19302/20655/213990/217069/22059/22166/22228/22433/224617/23825/23939/26395/26413/26419/269254/27050/319955/328572/382985/50868/54683/56349/57320/66521/66680/68015/69568/71701/72170/76251/79464	56
bcell.TSS_1.TSS_1	high_affinity	BP	GO:0042770	signal transduction in response to DNA damage	34/2051	187/28891	3.6e-07	1.04e-05	8.1e-06	11920/12122/12190/12649/12905/12952/14155/17319/17535/18148/19355/19941/20613/22059/22591/230379/231724/235323/26572/27103/27354/28000/319955/330177/55982/56190/58230/66131/66143/67941/67956/68077/71711/99375	34
bcell.TSS_1.TSS_1	high_affinity	BP	GO:0031396	regulation of protein ubiquitination	37/2051	213/28891	3.68e-07	1.06e-05	8.24e-06	100503670/104806/105171/106021/117198/11793/11799/12387/12952/14629/14828/15519/16792/16885/18148/18412/19164/20115/208836/21812/22215/22258/226178/231872/26419/27050/28135/50754/55982/56310/57320/59026/69237/71974/72400/76273/93765	37
bcell.TSS_1.TSS_1	high_affinity	BP	GO:0010948	negative regulation of cell cycle process	48/2051	314/28891	4.14e-07	1.18e-05	9.21e-06	100502766/107047/11799/11920/12190/12649/12905/12952/14056/14155/15499/16600/17535/18148/19355/19360/19941/20104/20878/209334/22059/225182/225849/22591/22680/231724/234069/235323/26425/268930/27103/27354/28000/28114/319955/330177/56190/66131/67177/67941/68014/68077/68729/69917/71711/72400/75430/99375	48
bcell.TSS_1.TSS_1	high_affinity	BP	GO:1901607	alpha-amino acid biosynthetic process	17/2051	59/28891	4.33e-07	1.23e-05	9.59e-06	100678/107272/109900/12035/14645/14660/14718/20425/20768/236539/56454/57320/66194/66902/67618/67870/69719	17
bcell.TSS_1.TSS_1	high_affinity	BP	GO:0072332	intrinsic apoptotic signaling pathway by p53 class mediator	21/2051	86/28891	4.38e-07	1.24e-05	9.64e-06	106021/106298/12190/14198/15254/170770/17319/18432/19941/20115/209456/22059/224727/235323/28135/328572/382985/66354/67941/69181/74747	21
bcell.TSS_1.TSS_1	high_affinity	BP	GO:0009126	purine nucleoside monophosphate metabolic process	14/2051	41/28891	4.47e-07	1.26e-05	9.81e-06	108147/109674/110639/11534/11564/11565/11566/11821/14923/18950/231327/237823/23917/67054	14
bcell.TSS_1.TSS_1	high_affinity	BP	GO:0000082	G1/S transition of mitotic cell cycle	39/2051	233/28891	4.85e-07	1.36e-05	1.06e-05	11491/11792/12055/12122/12428/12445/12448/12571/12572/12905/14056/16412/16600/18973/19055/19186/19192/19941/20104/20586/20588/22059/225182/244879/27375/56190/57376/66923/67155/67628/67941/68142/69188/70601/72508/77044/77045/83796/99375	39
bcell.TSS_1.TSS_1	high_affinity	BP	GO:0030218	erythrocyte differentiation	30/2051	156/28891	5.01e-07	1.4e-05	1.09e-05	104416/107817/11740/12571/14057/15251/15469/16452/16825/16923/16969/17089/17684/18023/18771/20044/20104/20185/20514/20586/20687/20848/21399/217127/22761/234549/238247/50794/56417/69188	30
bcell.TSS_1.TSS_1	high_affinity	BP	GO:0045739	positive regulation of DNA repair	27/2051	132/28891	5.15e-07	1.43e-05	1.11e-05	103537/12055/13211/13831/15289/18950/20586/20588/225888/227195/233908/235134/27050/319955/56397/57376/58230/66923/67155/68142/72199/74355/75560/77044/77045/83796/93765	27
bcell.TSS_1.TSS_1	high_affinity	BP	GO:0034599	cellular response to oxidative stress	40/2051	243/28891	5.44e-07	1.5e-05	1.17e-05	105675/11792/11911/11920/11938/12176/12631/13665/14056/15182/15251/15499/18023/18024/18412/18477/19302/20655/213990/22059/22166/22433/224617/23939/26413/26419/269254/27050/328572/50868/54683/56349/57320/66521/66680/68015/69568/71701/72170/76251	40
bcell.TSS_1.TSS_1	high_affinity	BP	GO:1901988	negative regulation of cell cycle phase transition	43/2051	271/28891	5.86e-07	1.61e-05	1.25e-05	107047/11799/11920/12190/12649/12905/12952/14056/14155/15499/16600/17535/19355/19360/19941/20104/20878/209334/22059/225182/22591/22680/231724/234069/235323/268930/27103/27354/28000/28114/319955/330177/56190/66131/67177/67941/68014/68077/69917/71711/72400/75430/99375	43
bcell.TSS_1.TSS_1	high_affinity	BP	GO:0006983	ER overload response	1951-08-01	13/28891	5.93e-07	1.61e-05	1.26e-05	108954/12122/12125/13198/14828/22059/67163/68944	8
bcell.TSS_1.TSS_1	high_affinity	BP	GO:1904816	positive regulation of protein localization to chromosome, telomeric region	1951-08-01	13/28891	5.93e-07	1.61e-05	1.26e-05	12461/12462/12464/12465/12468/21454/245474/30877	8
bcell.TSS_1.TSS_1	high_affinity	BP	GO:0033120	positive regulation of RNA splicing	16/2051	54/28891	6.2e-07	1.67e-05	1.3e-05	110809/11758/12729/192170/19652/19656/20020/20384/20462/269254/27374/28000/380773/66354/70248/70465	16
bcell.TSS_1.TSS_1	high_affinity	BP	GO:0045005	DNA-templated DNA replication maintenance of fidelity	16/2051	54/28891	6.2e-07	1.67e-05	1.3e-05	104806/12190/17535/18973/19360/209334/21681/225182/226409/27354/56009/56045/66131/71711/97827/98415	16
bcell.TSS_1.TSS_1	high_affinity	BP	GO:0008652	amino acid biosynthetic process	18/2051	67/28891	6.32e-07	1.7e-05	1.32e-05	100678/105727/107272/109900/12035/14645/14660/14718/20425/20768/236539/56454/57320/66194/66902/67618/67870/69719	18
bcell.TSS_1.TSS_1	high_affinity	BP	GO:0009263	deoxyribonucleotide biosynthetic process	1951-09-01	17/28891	6.48e-07	1.71e-05	1.33e-05	110074/11534/14923/18103/20425/21915/237336/382985/79059	9
bcell.TSS_1.TSS_1	high_affinity	BP	GO:0009265	2'-deoxyribonucleotide biosynthetic process	1951-09-01	17/28891	6.48e-07	1.71e-05	1.33e-05	110074/11534/14923/18103/20425/21915/237336/382985/79059	9
bcell.TSS_1.TSS_1	high_affinity	BP	GO:0046385	deoxyribose phosphate biosynthetic process	1951-09-01	17/28891	6.48e-07	1.71e-05	1.33e-05	110074/11534/14923/18103/20425/21915/237336/382985/79059	9
bcell.TSS_1.TSS_1	high_affinity	BP	GO:1904358	positive regulation of telomere maintenance via telomere lengthening	13/2051	37/28891	7.92e-07	2.08e-05	1.62e-05	11920/12387/12461/12462/12464/12465/12468/21454/22596/245474/26413/53379/74108	13
bcell.TSS_1.TSS_1	high_affinity	BP	GO:0034101	erythrocyte homeostasis	31/2051	168/28891	8.34e-07	2.17e-05	1.69e-05	104416/107817/11740/12571/14057/15251/15469/16452/16825/16923/16969/17089/17684/18023/18477/18771/20044/20104/20185/20514/20586/20687/20848/21399/217127/22761/234549/238247/50794/56417/69188	31
bcell.TSS_1.TSS_1	high_affinity	BP	GO:0034243	regulation of transcription elongation by RNA polymerase II	19/2051	75/28891	8.35e-07	2.17e-05	1.69e-05	12387/12454/14056/16825/170472/216154/24116/26395/27632/319955/56771/58230/66172/66213/68092/69790/69792/72515/74427	19
bcell.TSS_1.TSS_1	high_affinity	BP	GO:0017148	negative regulation of translation	37/2051	220/28891	8.36e-07	2.17e-05	1.69e-05	107508/13046/13211/13665/13688/14433/15467/15473/15983/16201/16549/18458/192170/19735/20425/210529/213541/227715/229096/229317/230908/239528/26383/27050/27103/27998/56403/66870/70640/71701/72587/73158/74108/74326/75841/78697/80912	37
bcell.TSS_1.TSS_1	high_affinity	BP	GO:0006605	protein targeting	46/2051	303/28891	8.7e-07	2.25e-05	1.75e-05	11781/12122/14828/15510/15519/15525/16792/170829/17938/18412/19302/209018/218544/223696/224727/22627/22628/22630/22631/23991/252903/269113/28185/30056/432486/50754/52551/56322/56428/56495/59079/66220/66525/66661/67105/67145/68512/68729/69923/70297/70827/72170/72587/74117/76709/93757	46
bcell.TSS_1.TSS_1	high_affinity	BP	GO:1904851	positive regulation of establishment of protein localization to telomere	1951-07-01	10/28891	8.92e-07	2.28e-05	1.78e-05	12461/12462/12464/12465/12468/21454/245474	7
bcell.TSS_1.TSS_1	high_affinity	BP	GO:2000234	positive regulation of rRNA processing	1951-07-01	10/28891	8.92e-07	2.28e-05	1.78e-05	105372/217995/66254/67045/67674/72515/73674	7
bcell.TSS_1.TSS_1	high_affinity	BP	GO:0042790	nucleolar large rRNA transcription by RNA polymerase I	1951-10-01	22/28891	9.31e-07	2.37e-05	1.85e-05	103136/20586/21429/216443/21945/319955/64424/66467/68077/68979	10
bcell.TSS_1.TSS_1	high_affinity	BP	GO:0070198	protein localization to chromosome, telomeric region	1951-12-01	32/28891	9.38e-07	2.38e-05	1.85e-05	12190/12461/12462/12464/12465/12468/21454/21750/245474/30877/69917/72400	12
bcell.TSS_1.TSS_1	high_affinity	BP	GO:0016573	histone acetylation	17/2051	62/28891	9.41e-07	2.38e-05	1.85e-05	107435/109115/110052/17192/18046/18432/20586/217127/228714/319955/328572/56397/57741/69612/75560/75565/77853	17
bcell.TSS_1.TSS_1	high_affinity	BP	GO:0031330	negative regulation of cellular catabolic process	34/2051	195/28891	9.86e-07	2.48e-05	1.93e-05	100855/110147/110809/13211/13690/15381/15384/17210/17299/19025/19205/19317/19720/20539/20848/217827/22033/22059/230908/233908/237782/245474/28114/328572/380773/56190/56403/59027/72344/73158/74108/75420/77134/94232	34
bcell.TSS_1.TSS_1	high_affinity	BP	GO:0006406	mRNA export from nucleus	18/2051	69/28891	1.01e-06	2.54e-05	1.97e-05	103573/109095/13680/192160/192170/20383/21681/234069/234865/28114/30959/53379/54196/56009/66874/70579/71805/73473	18
bcell.TSS_1.TSS_1	high_affinity	BP	GO:1901875	positive regulation of post-translational protein modification	32/2051	178/28891	1.02e-06	2.54e-05	1.97e-05	102323/104806/105171/106021/110052/11799/12952/13626/14828/16792/170930/18148/18432/208836/22215/22433/226178/231872/24116/26419/27632/30877/319955/328572/50754/55982/56459/59026/68077/69612/76273/93765	32
bcell.TSS_1.TSS_1	high_affinity	BP	GO:0022411	cellular component disassembly	62/2051	462/28891	1.03e-06	2.56e-05	1.99e-05	101612/11740/11793/11845/11938/12176/12340/12345/12631/12660/13040/13631/14852/15251/15277/15499/16001/16412/16593/16801/17758/18195/18412/20586/20588/20740/20742/20878/209131/21812/22003/22059/22333/22388/225363/237782/23830/23991/269254/269514/270058/320806/50754/51897/57376/59026/67443/67474/67841/67886/71742/71893/72349/72650/73420/74747/76499/76709/77044/80743/83796/94232	62
bcell.TSS_1.TSS_1	high_affinity	BP	GO:0008630	intrinsic apoptotic signaling pathway in response to DNA damage	24/2051	113/28891	1.07e-06	2.63e-05	2.05e-05	106021/11920/12122/12125/12190/170770/17210/17319/17688/18950/19941/20613/22059/22070/224727/235323/27050/319955/328572/56428/66354/67941/69181/74747	24
bcell.TSS_1.TSS_1	high_affinity	BP	GO:0034614	cellular response to reactive oxygen species	28/2051	145/28891	1.09e-06	2.68e-05	2.08e-05	105675/11792/11920/12176/12631/14056/15182/15499/18024/18412/18477/19302/20655/213990/22059/22166/23939/26413/26419/269254/27050/328572/54683/56349/57320/66680/68015/76251	28
bcell.TSS_1.TSS_1	high_affinity	BP	GO:0031297	replication fork processing	15/2051	50/28891	1.16e-06	2.85e-05	2.21e-05	104806/12190/17535/19360/209334/21681/225182/226409/27354/56009/56045/66131/71711/97827/98415	15
bcell.TSS_1.TSS_1	high_affinity	BP	GO:0006163	purine nucleotide metabolic process	60/2051	444/28891	1.22e-06	2.97e-05	2.31e-05	104112/107029/108147/109674/110208/110639/11534/11564/11565/11566/11821/11950/11951/11957/11964/13806/14081/14104/14198/14923/15254/15929/16498/16828/18103/18115/18950/19384/20848/20917/21881/22059/22333/227197/228026/231327/237823/23917/26395/269614/328099/433256/54683/56045/59027/66046/66218/66416/67054/67059/67126/67680/67942/68055/68087/68263/73724/74080/74167/79059	60
bcell.TSS_1.TSS_1	high_affinity	BP	GO:0070828	heterochromatin organization	22/2051	99/28891	1.33e-06	3.21e-05	2.49e-05	107435/12417/13626/14056/15182/15289/16906/17191/17192/20586/20613/214899/217827/218850/223828/234069/52615/54343/63830/70790/74355/75339	22
bcell.TSS_1.TSS_1	high_affinity	BP	GO:0072655	establishment of protein localization to mitochondrion	22/2051	99/28891	1.33e-06	3.21e-05	2.49e-05	12122/13198/15277/15510/15519/15525/170770/223696/22631/231430/28185/30056/50754/56322/56428/66525/67105/67145/68512/69923/72170/93757	22
bcell.TSS_1.TSS_1	high_affinity	BP	GO:0032212	positive regulation of telomere maintenance via telomerase	1951-12-01	33/28891	1.38e-06	3.32e-05	2.58e-05	11920/12387/12461/12462/12464/12465/12468/21454/22596/245474/26413/74108	12
bcell.TSS_1.TSS_1	high_affinity	BP	GO:0034249	negative regulation of amide metabolic process	39/2051	243/28891	1.44e-06	3.45e-05	2.68e-05	107508/13046/13211/13665/13688/14433/15467/15473/15983/16201/16549/18458/192170/19735/20425/210529/213541/227715/229096/229317/230908/239528/26383/27050/27103/27998/30948/56403/66870/68585/70640/71701/72587/73158/74108/74326/75841/78697/80912	39
bcell.TSS_1.TSS_1	high_affinity	BP	GO:2000779	regulation of double-strand break repair	26/2051	131/28891	1.52e-06	3.62e-05	2.81e-05	103537/110052/12055/12649/13831/15499/170472/18294/20586/20588/225888/233908/319955/56397/57376/66923/67155/67956/72199/74355/75560/77044/77045/83796/93765/94232	26
bcell.TSS_1.TSS_1	high_affinity	BP	GO:2001234	negative regulation of apoptotic signaling pathway	40/2051	253/28891	1.57e-06	3.72e-05	2.89e-05	105675/106298/110157/117198/11740/11911/12122/12282/12387/12537/13806/14629/15182/15251/16410/17210/17319/17428/18024/19164/19192/19777/20613/217011/21812/22070/22433/227154/228355/232679/23939/26395/28135/382985/56321/57320/57741/66092/68015/72508	40
bcell.TSS_1.TSS_1	high_affinity	BP	GO:0034661	ncRNA catabolic process	14/2051	45/28891	1.62e-06	3.81e-05	2.96e-05	17299/227715/27998/28114/330474/50912/67724/68544/70047/71701/72544/72662/74108/77305	14
bcell.TSS_1.TSS_1	high_affinity	BP	GO:0035196	miRNA processing	14/2051	45/28891	1.62e-06	3.81e-05	2.96e-05	103284/14000/19652/20286/20383/20848/22059/239528/53379/56417/68092/72133/80912/80913	14
bcell.TSS_1.TSS_1	high_affinity	BP	GO:0031331	positive regulation of cellular catabolic process	50/2051	349/28891	1.71e-06	4.02e-05	3.12e-05	11502/11740/11920/12122/12125/12176/13046/13198/13211/140742/15251/15289/15473/15499/16549/16792/18115/18412/18458/19164/209131/210529/213541/22333/22433/227715/227738/229096/230908/237782/239528/26383/26395/27998/338359/338364/433256/51897/56403/67154/70640/71701/72587/73158/74108/74270/74326/78781/80912/98732	50
bcell.TSS_1.TSS_1	high_affinity	BP	GO:0051983	regulation of chromosome segregation	26/2051	132/28891	1.76e-06	4.12e-05	3.2e-05	107047/108911/108912/11799/11920/12055/20586/20588/209334/22680/227707/234069/57376/59008/66156/66923/67045/67155/67241/68014/75430/77044/77045/80912/80913/83796	26
bcell.TSS_1.TSS_1	high_affinity	BP	GO:0031929	TOR signaling	32/2051	183/28891	1.9e-06	4.42e-05	3.44e-05	101142/107045/107173/11920/11987/13688/140742/15251/19744/20104/22215/22258/22433/22628/22631/237782/252875/270802/271981/328572/66096/67605/69159/71718/72124/72508/73158/74137/74747/76630/83409/93765	32
bcell.TSS_1.TSS_1	high_affinity	BP	GO:0000959	mitochondrial RNA metabolic process	15/2051	52/28891	2.02e-06	4.68e-05	3.64e-05	15278/21379/21780/224481/338359/353172/380773/52575/66132/66966/67417/70047/70120/70560/71701	15
bcell.TSS_1.TSS_1	high_affinity	BP	GO:0009141	nucleoside triphosphate metabolic process	32/2051	184/28891	2.15e-06	4.95e-05	3.85e-05	109674/110074/11534/11950/11951/11957/11964/13806/14923/18103/18950/19384/20848/21915/227197/237336/23917/26395/382985/51797/56045/66046/66218/66416/67059/67126/67680/67942/68055/69719/79059/80914	32
bcell.TSS_1.TSS_1	high_affinity	BP	GO:0070200	establishment of protein localization to telomere	1951-09-01	19/28891	2.16e-06	4.97e-05	3.86e-05	12190/12461/12462/12464/12465/12468/21454/245474/69917	9
bcell.TSS_1.TSS_1	high_affinity	BP	GO:0032508	DNA duplex unwinding	14/2051	46/28891	2.17e-06	4.98e-05	3.87e-05	13211/170472/17220/17535/19290/19360/19691/20589/272551/27354/320209/338359/381760/69270	14
bcell.TSS_1.TSS_1	high_affinity	BP	GO:1902369	negative regulation of RNA catabolic process	20/2051	87/28891	2.27e-06	5.17e-05	4.02e-05	110809/13211/15381/15384/17299/19205/19317/217827/22033/230908/233908/245474/28114/380773/56190/56403/73158/74108/75420/77134	20
bcell.TSS_1.TSS_1	high_affinity	BP	GO:0070203	regulation of establishment of protein localization to telomere	1951-07-01	11/28891	2.3e-06	5.23e-05	4.06e-05	12461/12462/12464/12465/12468/21454/245474	7
bcell.TSS_1.TSS_1	high_affinity	BP	GO:0002183	cytoplasmic translational initiation	1951-11-01	29/28891	2.35e-06	5.28e-05	4.11e-05	13669/13682/16210/17973/213541/217869/26905/27103/67204/68092/98221	11
bcell.TSS_1.TSS_1	high_affinity	BP	GO:0033119	negative regulation of RNA splicing	1951-11-01	29/28891	2.35e-06	5.28e-05	4.11e-05	100041953/12261/14105/18148/19205/20220/225027/27370/53379/57317/67996	11
bcell.TSS_1.TSS_1	high_affinity	BP	GO:2001243	negative regulation of intrinsic apoptotic signaling pathway	23/2051	110/28891	2.36e-06	5.29e-05	4.11e-05	105675/106298/117198/11911/12122/12282/12387/13806/15182/15251/17319/18024/19777/20613/22070/22433/23939/26395/28135/382985/57320/57741/68015	23
bcell.TSS_1.TSS_1	high_affinity	BP	GO:0046040	IMP metabolic process	1951-10-01	24/28891	2.47e-06	5.51e-05	4.28e-05	108147/109674/11564/11565/11566/11821/18950/231327/237823/67054	10
bcell.TSS_1.TSS_1	high_affinity	BP	GO:0048025	negative regulation of mRNA splicing, via spliceosome	1951-10-01	24/28891	2.47e-06	5.51e-05	4.28e-05	100041953/12261/14105/18148/19205/20220/225027/53379/57317/67996	10
bcell.TSS_1.TSS_1	high_affinity	BP	GO:0006188	IMP biosynthetic process	1951-08-01	15/28891	2.6e-06	5.75e-05	4.47e-05	108147/109674/11564/11821/18950/231327/237823/67054	8
bcell.TSS_1.TSS_1	high_affinity	BP	GO:1904814	regulation of protein localization to chromosome, telomeric region	1951-08-01	15/28891	2.6e-06	5.75e-05	4.47e-05	12461/12462/12464/12465/12468/21454/245474/30877	8
bcell.TSS_1.TSS_1	high_affinity	BP	GO:0006304	DNA modification	20/2051	88/28891	2.74e-06	6.02e-05	4.68e-05	110147/11546/11792/14056/15384/194388/20586/211064/214162/231642/238247/26383/27374/27998/54343/56403/69188/72544/73945/75339	20
bcell.TSS_1.TSS_1	high_affinity	BP	GO:0070646	protein modification by small protein removal	25/2051	127/28891	2.8e-06	6.13e-05	4.76e-05	104416/15254/17847/215351/217218/22217/22258/230484/231915/235323/235461/26572/26893/26894/432940/50933/57320/59025/68077/72344/73945/74112/74270/76179/76630	25
bcell.TSS_1.TSS_1	high_affinity	BP	GO:0062197	cellular response to chemical stress	46/2051	316/28891	2.83e-06	6.17e-05	4.8e-05	105675/107723/11792/11793/11911/11920/11938/12176/12631/13198/13665/14056/15182/15251/15499/18023/18024/18412/18477/19302/20655/213990/22059/22166/22433/224617/22596/231549/23939/26413/26419/269254/27050/328572/50868/54683/56349/56384/57320/66521/66680/68015/69568/71701/72170/76251	46
bcell.TSS_1.TSS_1	high_affinity	BP	GO:1903050	regulation of proteolysis involved in protein catabolic process	37/2051	232/28891	3.08e-06	6.69e-05	5.2e-05	100503670/101118/102122/103573/104318/13032/14198/14629/15516/16792/170823/170930/18023/19164/19186/19192/19359/20115/20588/20610/20878/22215/224727/229317/26419/269695/50754/52551/52892/56736/57320/59025/68077/68135/75841/94232/99890	37
bcell.TSS_1.TSS_1	high_affinity	BP	GO:0030522	intracellular receptor signaling pathway	47/2051	328/28891	3.44e-06	7.44e-05	5.79e-05	104263/12261/12952/14056/14815/16452/16592/16969/17684/18035/18673/19060/20182/20185/20586/20848/217069/21815/22215/224902/224903/228790/231130/26413/26419/328572/432940/54445/56174/56310/56351/56736/57320/59079/65221/66220/66354/66521/68077/68585/69368/70790/74132/75302/78781/80912/80913	47
bcell.TSS_1.TSS_1	high_affinity	BP	GO:0001824	blastocyst development	29/2051	162/28891	3.5e-06	7.54e-05	5.86e-05	12190/12537/12649/14390/14824/16600/17184/17684/17859/18618/19047/20586/20687/217011/21812/225182/231915/232223/270106/27354/53414/63856/66055/667118/66923/68585/69270/74778/81004	29
bcell.TSS_1.TSS_1	high_affinity	BP	GO:0002262	myeloid cell homeostasis	35/2051	215/28891	3.51e-06	7.54e-05	5.86e-05	104416/107817/11491/11740/12125/12571/14057/15251/15289/15469/16452/16825/16923/16969/17089/17684/18023/18477/18771/20044/20104/20185/20514/20586/20655/20687/20848/21399/217127/22761/234549/238247/50794/56417/69188	35
bcell.TSS_1.TSS_1	high_affinity	BP	GO:0010506	regulation of autophagy	44/2051	300/28891	3.77e-06	8.08e-05	6.28e-05	100855/107173/110147/11740/11793/11920/12122/12125/12176/13198/13690/140742/15251/15289/170749/17210/18412/19025/19720/20539/20848/209131/218460/22059/22333/22433/227738/230379/237782/26395/328572/338364/50754/50868/51897/59027/67154/71712/71742/72344/73158/74270/94232/98732	44
bcell.TSS_1.TSS_1	high_affinity	BP	GO:0009991	response to extracellular stimulus	60/2051	460/28891	3.85e-06	8.2e-05	6.38e-05	101142/107045/108097/109900/110147/11364/11546/11564/11647/11793/11911/12660/13198/13665/140742/14645/14828/15467/16210/16401/16828/18024/18432/18618/192197/19302/19744/20655/20788/209354/21847/22059/22433/22628/22631/229317/231659/235036/23830/252875/26413/26419/269378/270802/27103/319955/328572/57875/66354/67013/67443/69719/71742/72124/72508/73158/74137/74386/78894/81004	60
bcell.TSS_1.TSS_1	high_affinity	BP	GO:0050686	negative regulation of mRNA processing	1951-10-01	25/28891	3.86e-06	8.2e-05	6.38e-05	100041953/12261/14105/18148/19205/20220/225027/53379/57317/67996	10
bcell.TSS_1.TSS_1	high_affinity	BP	GO:0030071	regulation of mitotic metaphase/anaphase transition	20/2051	90/28891	3.96e-06	8.35e-05	6.49e-05	107047/11799/11920/12055/20586/20588/209334/22680/234069/57376/59008/66156/66923/67045/67155/68014/75430/77044/77045/83796	20
bcell.TSS_1.TSS_1	high_affinity	BP	GO:0031507	heterochromatin formation	20/2051	90/28891	3.96e-06	8.35e-05	6.49e-05	107435/12417/13626/14056/15182/15289/16906/17191/17192/20586/214899/217827/218850/223828/52615/54343/63830/70790/74355/75339	20
bcell.TSS_1.TSS_1	high_affinity	BP	GO:0022616	DNA strand elongation	1951-12-01	36/28891	3.98e-06	8.36e-05	6.5e-05	16882/17220/17535/18972/18973/19360/227195/235134/27354/68142/69270/98415	12
bcell.TSS_1.TSS_1	high_affinity	BP	GO:0015980	energy derivation by oxidation of organic compounds	49/2051	350/28891	4.17e-06	8.73e-05	6.79e-05	104112/105675/11364/11428/11429/11564/11950/11957/12122/12176/12858/13603/14583/15251/15289/15929/16155/16828/18124/18432/19047/20917/22059/227197/50776/56351/56428/56857/57320/66046/66218/66416/66576/67126/67267/67680/68015/68077/68263/68267/68961/69181/71701/72157/72170/74178/74185/80913/93757	49
bcell.TSS_1.TSS_1	high_affinity	BP	GO:0031123	RNA 3'-end processing	21/2051	98/28891	4.24e-06	8.84e-05	6.88e-05	18789/227715/228410/245474/27998/338359/50912/52575/54196/66481/66899/68092/68188/68276/68991/70047/71701/71799/72544/74108/94230	21
bcell.TSS_1.TSS_1	high_affinity	BP	GO:0000380	alternative mRNA splicing, via spliceosome	18/2051	76/28891	4.57e-06	9.5e-05	7.39e-05	100041953/109095/110809/13046/13211/15382/15388/16969/19205/20218/20220/20462/60532/67039/67996/68092/71514/72289	18
bcell.TSS_1.TSS_1	high_affinity	BP	GO:0070301	cellular response to hydrogen peroxide	16/2051	62/28891	4.67e-06	9.66e-05	7.51e-05	105675/11792/12176/12631/14056/15182/15499/18024/22166/23939/26419/269254/27050/56349/57320/66680	16
bcell.TSS_1.TSS_1	high_affinity	BP	GO:0000819	sister chromatid segregation	35/2051	218/28891	4.82e-06	9.95e-05	7.74e-05	100502766/107047/11799/11920/12055/12617/13494/16211/18221/19384/20586/20588/209334/22680/234069/52023/56399/57376/59008/66156/66923/67045/67155/67177/67300/68014/68142/72124/72400/73420/75430/76499/77044/77045/83796	35
bcell.TSS_1.TSS_1	high_affinity	BP	GO:0106380	purine ribonucleotide salvage	1951-08-01	16/28891	4.88e-06	0.0001	7.8e-05	109674/11534/11564/11565/11566/11821/18950/23917	8
bcell.TSS_1.TSS_1	high_affinity	BP	GO:0070202	regulation of establishment of protein localization to chromosome	1951-07-01	12/28891	5.18e-06	0.000106	8.25e-05	12461/12462/12464/12465/12468/21454/245474	7
bcell.TSS_1.TSS_1	high_affinity	BP	GO:0019693	ribose phosphate metabolic process	51/2051	373/28891	5.32e-06	0.000109	8.44e-05	104112/108147/109674/110639/11534/11564/11565/11566/11821/11950/11951/11957/11964/13806/14081/14104/14923/15254/18103/18950/19384/20848/20917/22247/22333/227197/228026/231327/237823/23917/26395/269614/328099/433256/51797/66046/66218/66416/67054/67059/67126/67680/67942/68055/68087/68263/69719/73724/74167/79059/80914	51
bcell.TSS_1.TSS_1	high_affinity	BP	GO:0048026	positive regulation of mRNA splicing, via spliceosome	1951-12-01	37/28891	5.51e-06	0.000112	8.71e-05	11758/12729/192170/19652/19656/20462/27374/28000/380773/66354/70248/70465	12
bcell.TSS_1.TSS_1	high_affinity	BP	GO:0042542	response to hydrogen peroxide	20/2051	92/28891	5.65e-06	0.000114	8.9e-05	105675/108954/11502/11792/12176/12631/14056/15182/15499/18024/18124/20655/22166/23939/26419/269254/27050/56349/57320/66680	20
bcell.TSS_1.TSS_1	high_affinity	BP	GO:0009259	ribonucleotide metabolic process	50/2051	364/28891	5.75e-06	0.000116	9.02e-05	104112/108147/109674/110639/11534/11564/11565/11566/11821/11950/11951/11957/11964/13806/14081/14104/14923/15254/18103/18950/19384/20848/20917/22247/22333/227197/228026/231327/237823/23917/26395/269614/433256/51797/66046/66218/66416/67054/67059/67126/67680/67942/68055/68087/68263/69719/73724/74167/79059/80914	50
bcell.TSS_1.TSS_1	high_affinity	BP	GO:0006221	pyrimidine nucleotide biosynthetic process	1951-10-01	26/28891	5.88e-06	0.000118	9.15e-05	110074/18103/20425/21915/22247/237336/51797/69719/79059/80914	10
bcell.TSS_1.TSS_1	high_affinity	BP	GO:0051204	protein insertion into mitochondrial membrane	1951-10-01	26/28891	5.88e-06	0.000118	9.15e-05	15519/15525/170770/223696/231430/28185/30056/56322/56428/69923	10
bcell.TSS_1.TSS_1	high_affinity	BP	GO:0009142	nucleoside triphosphate biosynthetic process	24/2051	124/28891	5.96e-06	0.000119	9.25e-05	11534/11950/11951/11957/13806/18103/18950/20848/21915/227197/237336/23917/26395/51797/66046/66218/66416/67126/67680/67942/68055/69719/79059/80914	24
bcell.TSS_1.TSS_1	high_affinity	BP	GO:0070585	protein localization to mitochondrion	22/2051	108/28891	6.07e-06	0.000121	9.39e-05	12122/13198/15277/15510/15519/15525/170770/223696/22631/231430/28185/30056/50754/56322/56428/66525/67105/67145/68512/69923/72170/93757	22
bcell.TSS_1.TSS_1	high_affinity	BP	GO:1902099	regulation of metaphase/anaphase transition of cell cycle	20/2051	93/28891	6.73e-06	0.000133	0.000103	107047/11799/11920/12055/20586/20588/209334/22680/234069/57376/59008/66156/66923/67045/67155/68014/75430/77044/77045/83796	20
bcell.TSS_1.TSS_1	high_affinity	BP	GO:0031023	microtubule organizing center organization	27/2051	150/28891	6.73e-06	0.000133	0.000103	100502766/103573/12190/12387/12537/12649/18148/19385/20878/209334/225659/231123/26419/26425/277939/28135/382010/54375/56275/56706/66406/68729/70297/76499/76816/98956/99100	27
bcell.TSS_1.TSS_1	high_affinity	BP	GO:0031667	response to nutrient levels	56/2051	427/28891	6.77e-06	0.000133	0.000104	101142/107045/108097/109900/110147/11364/11546/11564/11647/11793/11911/12660/13198/13665/140742/14645/14828/15467/16210/18024/18432/18618/192197/19302/19744/20655/20788/209354/21847/22059/22433/22628/22631/229317/231659/23830/252875/26413/26419/269378/270802/27103/328572/57875/66354/67013/67443/69719/71742/72124/72508/73158/74137/74386/78894/81004	56
bcell.TSS_1.TSS_1	high_affinity	BP	GO:0032006	regulation of TOR signaling	28/2051	159/28891	7.08e-06	0.000139	0.000108	101142/107045/107173/11920/11987/140742/15251/19744/22215/22258/22433/22628/22631/237782/252875/270802/271981/328572/66096/67605/71718/72124/72508/74137/74747/76630/83409/93765	28
bcell.TSS_1.TSS_1	high_affinity	BP	GO:0006997	nucleus organization	26/2051	142/28891	7.19e-06	0.00014	0.000109	104263/106298/12649/13831/16906/16970/18023/213990/218210/230908/231915/234865/237336/23825/269113/30948/58230/64934/66870/68585/70769/71782/71805/72124/72344/74122	26
bcell.TSS_1.TSS_1	high_affinity	BP	GO:0030521	androgen receptor signaling pathway	13/2051	44/28891	7.21e-06	0.00014	0.000109	104263/16969/18673/20185/20586/22215/224902/26413/328572/56736/57320/66521/74132	13
bcell.TSS_1.TSS_1	high_affinity	BP	GO:2000781	positive regulation of double-strand break repair	19/2051	86/28891	7.5e-06	0.000145	0.000113	103537/12055/13831/20586/20588/225888/233908/319955/56397/57376/66923/67155/72199/74355/75560/77044/77045/83796/93765	19
bcell.TSS_1.TSS_1	high_affinity	BP	GO:0031570	DNA integrity checkpoint signaling	25/2051	134/28891	7.6e-06	0.000147	0.000114	11920/12190/12649/12905/12952/14155/17535/19355/19941/22059/22591/231724/235323/27103/27354/28000/319955/330177/56190/66131/67177/67941/68077/71711/99375	25
bcell.TSS_1.TSS_1	high_affinity	BP	GO:0044843	cell cycle G1/S phase transition	39/2051	260/28891	7.66e-06	0.000148	0.000115	11491/11792/12055/12122/12428/12445/12448/12571/12572/12905/14056/16412/16600/18973/19055/19186/19192/19941/20104/20586/20588/22059/225182/244879/27375/56190/57376/66923/67155/67628/67941/68142/69188/70601/72508/77044/77045/83796/99375	39
bcell.TSS_1.TSS_1	high_affinity	BP	GO:0061014	positive regulation of mRNA catabolic process	21/2051	102/28891	8.23e-06	0.000158	0.000123	13046/13211/15473/16549/18458/210529/213541/227715/229096/230908/239528/26383/27998/56403/70640/71701/72587/74108/74326/78781/80912	21
bcell.TSS_1.TSS_1	high_affinity	BP	GO:0071478	cellular response to radiation	30/2051	178/28891	8.41e-06	0.000161	0.000125	11920/12190/13194/13603/13665/15499/170770/18148/19355/19822/19941/213990/22059/22591/22596/231724/235323/26447/27103/328572/50754/56349/56428/57741/66467/67738/68142/80905/98415/99375	30
bcell.TSS_1.TSS_1	high_affinity	BP	GO:0071025	RNA surveillance	1951-08-01	17/28891	8.65e-06	0.000164	0.000128	227715/27998/330474/338359/50912/70047/72544/77305	8
bcell.TSS_1.TSS_1	high_affinity	BP	GO:1902570	protein localization to nucleolus	1951-08-01	17/28891	8.65e-06	0.000164	0.000128	14645/18148/19384/215193/67239/68077/70930/72400	8
bcell.TSS_1.TSS_1	high_affinity	BP	GO:0045786	negative regulation of cell cycle	53/2051	400/28891	8.8e-06	0.000167	0.00013	100502766/107047/11799/11920/12190/12228/12387/12571/12649/12905/12952/14056/14155/15499/16600/17535/18148/19355/19360/19941/20104/20878/209334/217011/22059/225182/225849/22591/22680/229228/231724/234069/235323/26425/268930/27103/27354/28000/28114/319955/330177/56190/66131/67177/67941/68014/68077/68729/69917/71711/72400/75430/99375	53
bcell.TSS_1.TSS_1	high_affinity	BP	GO:0070897	transcription preinitiation complex assembly	16/2051	65/28891	9.03e-06	0.00017	0.000133	13486/15289/209361/216154/22059/235459/54343/56771/63856/64424/66172/66213/66464/69790/69792/71902	16
bcell.TSS_1.TSS_1	high_affinity	BP	GO:0000077	DNA damage checkpoint signaling	24/2051	127/28891	9.14e-06	0.000172	0.000134	11920/12190/12649/12905/12952/14155/17535/19355/19941/22059/22591/231724/235323/27103/27354/28000/319955/330177/56190/66131/67941/68077/71711/99375	24
bcell.TSS_1.TSS_1	high_affinity	BP	GO:0007091	metaphase/anaphase transition of mitotic cell cycle	20/2051	95/28891	9.44e-06	0.000177	0.000137	107047/11799/11920/12055/20586/20588/209334/22680/234069/57376/59008/66156/66923/67045/67155/68014/75430/77044/77045/83796	20
bcell.TSS_1.TSS_1	high_affinity	BP	GO:0031056	regulation of histone modification	13/2051	45/28891	9.49e-06	0.000177	0.000137	110052/110147/13626/18046/18432/22433/24116/27632/319955/328572/57741/69612/93765	13
bcell.TSS_1.TSS_1	high_affinity	BP	GO:0042771	intrinsic apoptotic signaling pathway in response to DNA damage by p53 class mediator	13/2051	45/28891	9.49e-06	0.000177	0.000137	106021/12190/170770/17319/19941/22059/224727/235323/328572/66354/67941/69181/74747	13
bcell.TSS_1.TSS_1	high_affinity	BP	GO:0043101	purine-containing compound salvage	1951-09-01	22/28891	9.57e-06	0.000177	0.000138	109674/11534/11564/11565/11566/11821/18950/23917/66902	9
bcell.TSS_1.TSS_1	high_affinity	BP	GO:0140467	integrated stress response signaling	1951-09-01	22/28891	9.57e-06	0.000177	0.000138	11911/13665/15467/16210/17973/18024/231659/27103/67013	9
bcell.TSS_1.TSS_1	high_affinity	BP	GO:0000209	protein polyubiquitination	38/2051	254/28891	1.06e-05	0.000195	0.000152	106021/108660/109910/12387/12400/140499/18023/19720/19822/216150/217342/22033/22213/22215/227738/232539/28000/28135/338364/387524/56310/56736/58230/59008/59026/66156/67128/67845/68718/68999/69010/70348/70465/70790/74132/81018/83814/93765	38
bcell.TSS_1.TSS_1	high_affinity	BP	GO:0061077	chaperone-mediated protein folding	16/2051	66/28891	1.11e-05	0.000205	0.000159	12461/12462/12464/12465/12468/14828/14998/15505/15528/21454/23950/52551/56351/67035/67738/81489	16
bcell.TSS_1.TSS_1	high_affinity	BP	GO:0051123	RNA polymerase II preinitiation complex assembly	15/2051	59/28891	1.12e-05	0.000205	0.00016	13486/15289/209361/216154/22059/235459/54343/56771/63856/66172/66213/66464/69790/69792/71902	15
bcell.TSS_1.TSS_1	high_affinity	BP	GO:0033108	mitochondrial respiratory chain complex assembly	21/2051	104/28891	1.13e-05	0.000206	0.000161	21780/227197/231430/235169/52892/66046/66218/66359/66379/66487/66706/67013/67105/67267/68185/68493/70207/72170/72795/73694/93757	21
bcell.TSS_1.TSS_1	high_affinity	BP	GO:0006626	protein targeting to mitochondrion	18/2051	81/28891	1.19e-05	0.000216	0.000167999	12122/15510/15519/15525/223696/22631/28185/30056/50754/56322/56428/66525/67105/67145/68512/69923/72170/93757	18
bcell.TSS_1.TSS_1	high_affinity	BP	GO:0043489	RNA stabilization	17/2051	74/28891	1.29e-05	0.000234	0.000182	110809/13211/15381/17299/19205/19317/217827/22033/230908/233908/245474/28114/56190/56403/73158/74108/77134	17
bcell.TSS_1.TSS_1	high_affinity	BP	GO:2000144	positive regulation of DNA-templated transcription initiation	17/2051	74/28891	1.29e-05	0.000234	0.000182	18035/209361/216154/22059/235459/269254/319955/55982/56771/63856/66172/66213/66464/69790/69792/71902/72504	17
bcell.TSS_1.TSS_1	high_affinity	BP	GO:0061157	mRNA destabilization	20/2051	97/28891	1.31e-05	0.000236	0.000184	13046/13211/15473/16549/18458/210529/213541/227715/229096/230908/239528/26383/27998/56403/70640/71701/72587/74108/74326/80912	20
bcell.TSS_1.TSS_1	high_affinity	BP	GO:0034976	response to endoplasmic reticulum stress	39/2051	266/28891	1.32e-05	0.000237	0.000184	104771/108954/11911/12122/12125/12282/13198/13665/140499/14828/170770/17156/17973/18023/18024/217069/22027/22059/22213/22433/224727/229317/230815/26943/269695/27103/320011/52551/53357/57320/59025/67163/67397/67812/68292/68944/70231/75841/80517	39
bcell.TSS_1.TSS_1	high_affinity	BP	GO:0060261	positive regulation of transcription initiation by RNA polymerase II	16/2051	67/28891	1.37e-05	0.000245	0.000191	18035/209361/216154/22059/235459/319955/55982/56771/63856/66172/66213/66464/69790/69792/71902/72504	16
bcell.TSS_1.TSS_1	high_affinity	BP	GO:0032984	protein-containing complex disassembly	37/2051	248/28891	1.46e-05	0.000261	0.000203	101612/11793/11938/12176/12340/12345/12631/13631/14852/16001/16593/16801/18195/20586/20588/20740/20742/22003/22388/225363/237782/23991/269254/270058/57376/67443/67474/67886/72650/73420/74747/76499/76709/77044/80743/83796/94232	37
bcell.TSS_1.TSS_1	high_affinity	BP	GO:0044784	metaphase/anaphase transition of cell cycle	20/2051	98/28891	1.54e-05	0.000273	0.000212	107047/11799/11920/12055/20586/20588/209334/22680/234069/57376/59008/66156/66923/67045/67155/68014/75430/77044/77045/83796	20
bcell.TSS_1.TSS_1	high_affinity	BP	GO:1901874	negative regulation of post-translational protein modification	20/2051	98/28891	1.54e-05	0.000273	0.000212	100503670/117198/11793/12387/12952/14629/16885/18412/19164/20115/22258/27050/28135/56310/56693/57320/57741/69237/71974/72400	20
bcell.TSS_1.TSS_1	high_affinity	BP	GO:0048511	rhythmic process	44/2051	317/28891	1.57e-05	0.000277	0.000215	104318/11911/12417/12952/12995/13170/13194/13211/14056/14583/15182/16001/17777/18432/19047/19377/20185/214162/214899/21685/21847/21969/22059/22215/225876/229599/230908/232087/26419/269254/269378/27374/328572/353187/382056/434233/50754/59026/59027/66704/69376/71514/77035/99375	44
bcell.TSS_1.TSS_1	high_affinity	BP	GO:2000045	regulation of G1/S transition of mitotic cell cycle	28/2051	166/28891	1.63e-05	0.000288	0.000224	11491/11792/12055/12122/12572/12905/14056/16600/19186/19192/19941/20586/20588/22059/27375/56190/57376/66923/67155/67628/67941/68142/69188/70601/77044/77045/83796/99375	28
bcell.TSS_1.TSS_1	high_affinity	BP	GO:0051101	regulation of DNA binding	23/2051	123/28891	1.66e-05	0.000293	0.000228	12387/13198/15182/15259/15289/15525/16452/16600/16969/18193/19164/20586/20610/22166/26419/328572/381280/50754/57320/59022/67177/68040/72400	23
bcell.TSS_1.TSS_1	high_affinity	BP	GO:0009615	response to virus	51/2051	389/28891	1.72e-05	0.000302	0.000235	117198/11793/12176/12261/12909/13211/15251/15519/15979/16155/16172/16201/17127/17973/18521/18673/19043/19720/19777/217069/225471/233490/233912/267019/26939/26943/27041/27103/27998/28185/319955/338364/52513/54445/545030/56045/56417/59079/66220/66874/67065/68493/70428/72462/72536/74270/74414/74747/78781/78929/93765	51
bcell.TSS_1.TSS_1	high_affinity	BP	GO:0072527	pyrimidine-containing compound metabolic process	15/2051	61/28891	1.73e-05	0.000303	0.000235	103850/110074/18103/194388/20425/21915/22247/237336/26413/320685/51797/66194/69719/79059/80914	15
bcell.TSS_1.TSS_1	high_affinity	BP	GO:0000154	rRNA modification	1951-10-01	29/28891	1.82e-05	0.000316	0.000246	15278/217038/224481/245474/52530/56095/66254/67674/68147/98956	10
bcell.TSS_1.TSS_1	high_affinity	BP	GO:0090151	establishment of protein localization to mitochondrial membrane	1951-10-01	29/28891	1.82e-05	0.000316	0.000246	15519/15525/170770/223696/231430/28185/30056/56322/56428/69923	10
bcell.TSS_1.TSS_1	high_affinity	BP	GO:0046824	positive regulation of nucleocytoplasmic transport	17/2051	76/28891	1.88e-05	0.000325	0.000253	13211/15516/15519/16452/19042/19164/19384/20218/217827/22433/22627/230908/26413/328572/67045/67628/70790	17
bcell.TSS_1.TSS_1	high_affinity	BP	GO:0009130	pyrimidine nucleoside monophosphate biosynthetic process	1951-07-01	14/28891	1.98e-05	0.000341	0.000265	110074/18103/20425/22247/69719/79059/80914	7
bcell.TSS_1.TSS_1	high_affinity	BP	GO:0009064	glutamine family amino acid metabolic process	16/2051	69/28891	2.03e-05	0.00035	0.000272	105727/109900/14287/14583/14629/14645/14660/14718/22228/231327/236539/237823/51797/56454/66194/69719	16
bcell.TSS_1.TSS_1	high_affinity	BP	GO:0051972	regulation of telomerase activity	13/2051	48/28891	2.05e-05	0.000352	0.000274	12387/12461/12464/15519/16600/21454/22059/245474/26413/53379/56351/72400/74108	13
bcell.TSS_1.TSS_1	high_affinity	BP	GO:0009221	pyrimidine deoxyribonucleotide biosynthetic process	1951-06-01	10/28891	2.08e-05	0.000356	0.000277	110074/18103/20425/21915/237336/79059	6
bcell.TSS_1.TSS_1	high_affinity	BP	GO:0043173	nucleotide salvage	1951-09-01	24/28891	2.21e-05	0.000376	0.000293	109674/11534/11564/11565/11566/11821/18950/23917/80914	9
bcell.TSS_1.TSS_1	high_affinity	BP	GO:0007093	mitotic cell cycle checkpoint signaling	26/2051	151/28891	2.23e-05	0.000379	0.000294	107047/11799/11920/12649/12905/17535/19360/19941/20104/209334/22059/225182/22591/22680/231724/234069/27354/330177/56190/66131/67941/68014/68077/69917/71711/75430	26
bcell.TSS_1.TSS_1	high_affinity	BP	GO:0019081	viral translation	1951-08-01	19/28891	2.36e-05	0.000399	0.000311	11793/13211/13669/18521/19205/27103/27979/53356	8
bcell.TSS_1.TSS_1	high_affinity	BP	GO:0032261	purine nucleotide salvage	1951-08-01	19/28891	2.36e-05	0.000399	0.000311	109674/11534/11564/11565/11566/11821/18950/23917	8
bcell.TSS_1.TSS_1	high_affinity	BP	GO:0045333	cellular respiration	37/2051	254/28891	2.5e-05	0.000422	0.000328	104112/105675/11428/11429/11564/11950/11957/12122/12176/12858/13603/15251/15929/16155/18124/18432/20917/227197/50776/56428/56857/57320/66046/66218/66416/66576/67126/67267/67680/68015/68077/68263/68267/71701/72170/80913/93757	37
bcell.TSS_1.TSS_1	high_affinity	BP	GO:0000002	mitochondrial genome maintenance	1951-11-01	36/28891	2.56e-05	0.000428	0.000333	16882/17258/21975/22059/27395/27397/381760/382985/50776/72170/74528	11
bcell.TSS_1.TSS_1	high_affinity	BP	GO:0043094	cellular metabolic compound salvage	1951-11-01	36/28891	2.56e-05	0.000428	0.000333	109674/11534/11564/11565/11566/11821/18950/23917/66902/67870/80914	11
bcell.TSS_1.TSS_1	high_affinity	BP	GO:0070316	regulation of G0 to G1 transition	1951-11-01	36/28891	2.56e-05	0.000428	0.000333	12055/20586/20588/225849/382985/57376/66923/67155/77044/77045/83796	11
bcell.TSS_1.TSS_1	high_affinity	BP	GO:0034198	cellular response to amino acid starvation	13/2051	49/28891	2.61e-05	0.000435	0.000338	101142/107045/11911/13665/140742/16210/231659/252875/26413/26419/270802/27103/72124	13
bcell.TSS_1.TSS_1	high_affinity	BP	GO:0007098	centrosome cycle	24/2051	135/28891	2.64e-05	0.000439	0.000341	100502766/103573/12190/12387/12537/12649/18148/19385/20878/209334/225659/231123/26419/26425/277939/28135/382010/54375/56706/66406/68729/76816/98956/99100	24
bcell.TSS_1.TSS_1	high_affinity	BP	GO:1905039	carboxylic acid transmembrane transport	25/2051	144/28891	2.75e-05	0.000455	0.000354	105727/11987/13358/14057/14081/14664/16412/17254/18669/19164/19735/20509/20514/20539/231549/241296/26457/27416/330064/330836/433256/68267/69906/72401/73822	25
bcell.TSS_1.TSS_1	high_affinity	BP	GO:0050779	RNA destabilization	20/2051	102/28891	2.84e-05	0.000469	0.000364	13046/13211/15473/16549/18458/210529/213541/227715/229096/230908/239528/26383/27998/56403/70640/71701/72587/74108/74326/80912	20
bcell.TSS_1.TSS_1	high_affinity	BP	GO:0009150	purine ribonucleotide metabolic process	46/2051	345/28891	2.86e-05	0.00047	0.000365	104112/108147/109674/110639/11534/11564/11565/11566/11821/11950/11951/11957/11964/13806/14081/14104/14923/15254/18103/18950/19384/20848/20917/22333/227197/228026/231327/237823/23917/26395/269614/433256/66046/66218/66416/67054/67059/67126/67680/67942/68055/68087/68263/73724/74167/79059	46
bcell.TSS_1.TSS_1	high_affinity	BP	GO:0006220	pyrimidine nucleotide metabolic process	1951-12-01	43/28891	3.06e-05	0.0005	0.000389	103850/110074/18103/20425/21915/22247/237336/320685/51797/69719/79059/80914	12
bcell.TSS_1.TSS_1	high_affinity	BP	GO:0050685	positive regulation of mRNA processing	1951-12-01	43/28891	3.06e-05	0.0005	0.000389	11758/12729/192170/19652/19656/20462/27374/28000/380773/66354/70248/70465	12
bcell.TSS_1.TSS_1	high_affinity	BP	GO:1903825	organic acid transmembrane transport	25/2051	145/28891	3.1e-05	0.000506	0.000393	105727/11987/13358/14057/14081/14664/16412/17254/18669/19164/19735/20509/20514/20539/231549/241296/26457/27416/330064/330836/433256/68267/69906/72401/73822	25
bcell.TSS_1.TSS_1	high_affinity	BP	GO:0140747	regulation of ncRNA transcription	19/2051	95/28891	3.35e-05	0.000544	0.000423	103136/14815/15182/15251/16600/17127/20185/20586/20788/20848/216443/21812/21945/22059/30877/330474/68077/68979/77305	19
bcell.TSS_1.TSS_1	high_affinity	BP	GO:0000018	regulation of DNA recombination	24/2051	137/28891	3.39e-05	0.00055	0.000427	103537/12649/13831/16882/170472/17688/18861/19360/21681/21750/225888/226409/233908/319955/55982/56009/56397/67956/72199/72544/74355/75560/77044/94232	24
bcell.TSS_1.TSS_1	high_affinity	BP	GO:0043558	regulation of translational initiation in response to stress	1951-07-01	15/28891	3.48e-05	0.000563	0.000437	108954/13665/15467/16210/17973/18148/27103	7
bcell.TSS_1.TSS_1	high_affinity	BP	GO:0042176	regulation of protein catabolic process	48/2051	369/28891	3.67e-05	0.000592	0.00046	101943/102122/103573/104318/11502/13121/13194/14198/14629/15516/15519/170823/170930/17127/18023/18195/18263/18673/19025/19164/19186/19192/19359/20588/20878/21945/22350/224727/229317/232334/26419/269695/279766/50754/52551/52892/54198/54375/56440/56736/57320/59025/68077/68135/83814/94232/99375/99929	48
bcell.TSS_1.TSS_1	high_affinity	BP	GO:0016032	viral process	44/2051	329/28891	3.91e-05	0.000629	0.000489	11793/12125/12215/12454/12631/13194/13211/13669/15289/16201/16410/17254/17535/18521/18673/19205/19360/19720/20586/217069/218850/22059/227738/230908/235047/23825/27103/27354/27979/328572/52513/53356/54198/56417/66354/66949/67241/67738/72462/73158/75339/78781/80743/98415	44
bcell.TSS_1.TSS_1	high_affinity	BP	GO:0044839	cell cycle G2/M phase transition	26/2051	156/28891	3.98e-05	0.000637	0.000496	108911/114714/11799/11920/12428/12571/12649/16906/17535/18148/18669/19360/22059/225182/228714/268930/27354/330177/382985/55982/56399/68077/68964/69917/72400/77035	26
bcell.TSS_1.TSS_1	high_affinity	BP	GO:2001244	positive regulation of intrinsic apoptotic signaling pathway	16/2051	73/28891	4.27e-05	0.000683	0.000531	12122/12125/13198/170770/17210/17973/19941/20115/20655/22059/26943/27050/50754/56428/57320/71514	16
bcell.TSS_1.TSS_1	high_affinity	BP	GO:0009267	cellular response to starvation	29/2051	184/28891	4.29e-05	0.000683	0.000532	101142/107045/110147/11793/11911/12660/13665/140742/14645/14828/16210/18024/18432/20788/21847/22059/22433/22628/22631/231659/252875/26413/26419/270802/27103/57875/67443/72124/74137	29
bcell.TSS_1.TSS_1	high_affinity	BP	GO:2000058	regulation of ubiquitin-dependent protein catabolic process	28/2051	175/28891	4.38e-05	0.000696	0.000541	100503670/101118/103573/104318/14198/14629/16792/170823/170930/19164/19359/20115/20588/20610/20878/22215/224727/26419/50754/52551/56736/57320/59025/68077/68135/75841/94232/99890	28
bcell.TSS_1.TSS_1	high_affinity	BP	GO:0010821	regulation of mitochondrion organization	25/2051	148/28891	4.41e-05	0.0007	0.000544	105675/11740/12122/12125/12176/14629/15251/170770/20878/22059/22333/229877/320951/328572/381760/50754/53357/56428/59026/66092/66196/67013/70310/72542/99890	25
bcell.TSS_1.TSS_1	high_affinity	BP	GO:0031397	negative regulation of protein ubiquitination	17/2051	81/28891	4.5e-05	0.000705	0.000548	100503670/117198/11793/12952/14629/16885/18412/19164/20115/22258/27050/28135/56310/57320/69237/71974/72400	17
bcell.TSS_1.TSS_1	high_affinity	BP	GO:0017004	cytochrome complex assembly	1951-11-01	38/28891	4.5e-05	0.000705	0.000548	226139/231430/52892/66359/66379/66487/67105/67267/68185/70207/72795	11
bcell.TSS_1.TSS_1	high_affinity	BP	GO:0045023	G0 to G1 transition	1951-11-01	38/28891	4.5e-05	0.000705	0.000548	12055/20586/20588/225849/382985/57376/66923/67155/77044/77045/83796	11
bcell.TSS_1.TSS_1	high_affinity	BP	GO:1902175	regulation of oxidative stress-induced intrinsic apoptotic signaling pathway	1951-11-01	38/28891	4.5e-05	0.000705	0.000548	11911/12387/15251/17210/18024/20655/23939/50754/57320/68015/71514	11
bcell.TSS_1.TSS_1	high_affinity	BP	GO:0034728	nucleosome organization	18/2051	89/28891	4.57e-05	0.000714	0.000555	101612/107435/14312/15260/17955/18148/19646/20586/20588/244059/56086/57376/67155/67628/77044/83796/93696/97122	18
bcell.TSS_1.TSS_1	high_affinity	BP	GO:0031668	cellular response to extracellular stimulus	38/2051	271/28891	4.6e-05	0.000715	0.000556	101142/107045/108097/110147/11793/11911/12660/13665/140742/14645/14828/16210/16401/16828/18024/18432/19744/20788/21847/22059/22433/22628/22631/231659/235036/252875/26413/26419/270802/27103/319955/328572/57875/66354/67443/72124/72508/74137	38
bcell.TSS_1.TSS_1	high_affinity	BP	GO:0007051	spindle organization	30/2051	194/28891	4.6e-05	0.000715	0.000556	100502766/104318/110854/11799/13194/13424/13494/16211/17758/18221/19385/19822/20185/20878/215351/223499/22350/22680/231123/270058/27050/52023/54204/66406/66617/67300/67955/68142/73420/76499	30
bcell.TSS_1.TSS_1	high_affinity	BP	GO:0032786	positive regulation of DNA-templated transcription, elongation	15/2051	66/28891	4.7e-05	0.000729	0.000567	12387/12454/16825/216154/21681/217127/26395/319955/56009/56771/66172/66213/68092/69790/69792	15
bcell.TSS_1.TSS_1	high_affinity	BP	GO:0009411	response to UV	26/2051	158/28891	4.97e-05	0.000768	0.000597	12190/13194/13603/13665/17688/18148/19941/20318/213990/22059/22591/226409/230484/235323/26419/26447/27103/319955/328572/50754/57741/66131/67738/68142/80905/99375	26
bcell.TSS_1.TSS_1	high_affinity	BP	GO:0009394	2'-deoxyribonucleotide metabolic process	1951-12-01	45/28891	5.02e-05	0.000772	0.0006	103850/110074/11534/14923/18103/18950/20425/21915/237336/382985/56045/79059	12
bcell.TSS_1.TSS_1	high_affinity	BP	GO:0019692	deoxyribose phosphate metabolic process	1951-12-01	45/28891	5.02e-05	0.000772	0.0006	103850/110074/11534/14923/18103/18950/20425/21915/237336/382985/56045/79059	12
bcell.TSS_1.TSS_1	high_affinity	BP	GO:0051098	regulation of binding	51/2051	405/28891	5.06e-05	0.000773	0.000601	102122/11538/11938/12387/13198/13211/13665/13806/15182/15259/15289/15499/15516/15525/16341/16401/16452/16600/16969/17127/17169/17191/18193/19055/19164/192170/19384/20586/20610/20878/209354/211286/21812/22166/22761/26419/328572/381280/50754/57320/58231/59022/67177/67238/67443/68040/68188/69237/72400/74117/98415	51
bcell.TSS_1.TSS_1	high_affinity	BP	GO:0033045	regulation of sister chromatid segregation	20/2051	106/28891	5.06e-05	0.000773	0.000601	107047/11799/11920/12055/20586/20588/209334/22680/234069/57376/59008/66156/66923/67045/67155/68014/75430/77044/77045/83796	20
bcell.TSS_1.TSS_1	high_affinity	BP	GO:0051225	spindle assembly	22/2051	123/28891	5.12e-05	0.00078	0.000606	100502766/104318/11799/13194/13424/13494/16211/19822/20185/20878/215351/223499/22680/231123/27050/52023/54204/66406/67300/68142/73420/76499	22
bcell.TSS_1.TSS_1	high_affinity	BP	GO:0048144	fibroblast proliferation	25/2051	150/28891	5.55e-05	0.000843	0.000656	106298/110606/116905/12428/12571/13211/14123/17319/18176/18477/19302/19944/214162/21815/22059/231051/27354/56351/64934/66262/67155/68964/70248/70601/78912	25
bcell.TSS_1.TSS_1	high_affinity	BP	GO:0000028	ribosomal small subunit assembly	1951-08-01	21/28891	5.6e-05	0.000848	0.00066	16785/20044/20104/22596/67671/67941/74778/75617	8
bcell.TSS_1.TSS_1	high_affinity	BP	GO:0000479	endonucleolytic cleavage of tricistronic rRNA transcript (SSU-rRNA, 5.8S rRNA, LSU-rRNA)	1951-07-01	16/28891	5.81e-05	0.000872	0.000678	104662/12181/18148/215194/59028/66481/74035	7
bcell.TSS_1.TSS_1	high_affinity	BP	GO:0009148	pyrimidine nucleoside triphosphate biosynthetic process	1951-07-01	16/28891	5.81e-05	0.000872	0.000678	18103/21915/237336/51797/69719/79059/80914	7
bcell.TSS_1.TSS_1	high_affinity	BP	GO:0018195	peptidyl-arginine modification	1951-07-01	16/28891	5.81e-05	0.000872	0.000678	15469/214572/27374/57320/71974/73694/99890	7
bcell.TSS_1.TSS_1	high_affinity	BP	GO:0051259	protein complex oligomerization	37/2051	264/28891	5.81e-05	0.000872	0.000678	105440/107817/109168/14660/15469/170770/17319/18391/20425/20514/216858/218544/22059/22235/229937/231549/232087/233908/239217/241296/27410/338364/381760/382056/52551/56045/56384/56752/58231/66388/66590/69259/69634/70397/71701/73991/74112	37
bcell.TSS_1.TSS_1	high_affinity	BP	GO:0060765	regulation of androgen receptor signaling pathway	1951-09-01	27/28891	6.51e-05	0.000974	0.000758	16969/18673/20185/20586/224902/328572/56736/57320/74132	9
bcell.TSS_1.TSS_1	high_affinity	BP	GO:0016482	cytosolic transport	27/2051	170/28891	6.77e-05	0.00100981	0.000785	100855/11736/11781/14105/16558/16792/192652/19346/19720/211286/217342/22350/235567/26395/26413/26419/320615/53612/54198/56433/56440/66460/66943/66964/67300/70297/97761	27
bcell.TSS_1.TSS_1	high_affinity	BP	GO:0030330	DNA damage response, signal transduction by p53 class mediator	15/2051	68/28891	6.8e-05	0.00101128	0.000786	11920/12190/12905/17319/18148/19941/20613/22059/230379/26572/55982/56190/66143/67941/67956	15
bcell.TSS_1.TSS_1	high_affinity	BP	GO:1903321	negative regulation of protein modification by small protein conjugation or removal	18/2051	92/28891	7.22e-05	0.00107175	0.000833	100503670/117198/11793/12387/12952/14629/16885/18412/19164/20115/22258/27050/28135/56310/57320/69237/71974/72400	18
bcell.TSS_1.TSS_1	high_affinity	BP	GO:0009314	response to radiation	53/2051	433/28891	7.75e-05	0.00114708	0.000892	11920/12190/12952/13194/13603/13665/15251/15499/16412/170770/17688/18148/18294/18950/19047/19355/19822/19941/20318/209456/213990/214162/22059/22166/22591/22596/226409/230484/231724/231841/235323/26419/26447/27103/319955/328572/382056/50754/54006/55982/56349/56428/57741/58230/66131/66467/66704/67738/68142/69917/80905/98415/99375	53
bcell.TSS_1.TSS_1	high_affinity	BP	GO:0009262	deoxyribonucleotide metabolic process	1951-12-01	47/28891	7.99e-05	0.00118	0.000918	103850/110074/11534/14923/18103/18950/20425/21915/237336/382985/56045/79059	12
bcell.TSS_1.TSS_1	high_affinity	BP	GO:0070262	peptidyl-serine dephosphorylation	1951-06-01	12/28891	8.08e-05	0.00118778	0.000924	108954/17973/19055/19060/19252/22627	6
bcell.TSS_1.TSS_1	high_affinity	BP	GO:0009201	ribonucleoside triphosphate biosynthetic process	21/2051	118/28891	8.09e-05	0.00118778	0.000924	11950/11951/11957/13806/18103/18950/20848/227197/23917/26395/51797/66046/66218/66416/67126/67680/67942/68055/69719/79059/80914	21
bcell.TSS_1.TSS_1	high_affinity	BP	GO:0009129	pyrimidine nucleoside monophosphate metabolic process	1951-08-01	22/28891	8.25e-05	0.00120479	0.000937	103850/110074/18103/20425/22247/69719/79059/80914	8
bcell.TSS_1.TSS_1	high_affinity	BP	GO:0009147	pyrimidine nucleoside triphosphate metabolic process	1951-08-01	22/28891	8.25e-05	0.00120479	0.000937	110074/18103/21915/237336/51797/69719/79059/80914	8
bcell.TSS_1.TSS_1	high_affinity	BP	GO:0031669	cellular response to nutrient levels	34/2051	239/28891	8.44e-05	0.00122935	0.000956	101142/107045/108097/110147/11793/11911/12660/13665/140742/14645/14828/16210/18024/18432/19744/20788/21847/22059/22433/22628/22631/231659/252875/26413/26419/270802/27103/328572/57875/66354/67443/72124/72508/74137	34
bcell.TSS_1.TSS_1	high_affinity	BP	GO:2000736	regulation of stem cell differentiation	17/2051	85/28891	8.53e-05	0.00123879	0.000963	103136/104263/12454/12571/14056/15182/17192/18024/19646/20848/213541/232187/28114/56428/68095/72843/78697	17
bcell.TSS_1.TSS_1	high_affinity	BP	GO:0051973	positive regulation of telomerase activity	1951-10-01	34/28891	8.58e-05	0.00124033	0.000965	12387/12461/12464/15519/16600/21454/245474/26413/56351/74108	10
bcell.TSS_1.TSS_1	high_affinity	BP	GO:0072528	pyrimidine-containing compound biosynthetic process	1951-10-01	34/28891	8.58e-05	0.00124033	0.000965	110074/18103/20425/21915/22247/237336/51797/69719/79059/80914	10
bcell.TSS_1.TSS_1	high_affinity	BP	GO:0009101	glycoprotein biosynthetic process	39/2051	289/28891	8.6e-05	0.00124033	0.000965	109154/117592/12387/13200/14583/17308/19164/194388/207958/208211/208624/211673/217664/217734/22235/228368/228875/230379/230815/231050/233781/239528/269941/320011/328572/381903/52014/53374/53625/54218/56321/57377/59031/68059/68292/70827/76025/76483/97884	39
bcell.TSS_1.TSS_1	high_affinity	BP	GO:0031365	N-terminal protein amino acid modification	1951-09-01	28/28891	9e-05	0.00129373	0.00100613	19042/19043/231713/328572/56307/66617/68023/72117/74838	9
bcell.TSS_1.TSS_1	high_affinity	BP	GO:0000054	ribosomal subunit export from nucleus	1951-07-01	17/28891	9.27e-05	0.00131917	0.00102592	100019/103573/18148/19384/231452/353258/67045	7
bcell.TSS_1.TSS_1	high_affinity	BP	GO:0033750	ribosome localization	1951-07-01	17/28891	9.27e-05	0.00131917	0.00102592	100019/103573/18148/19384/231452/353258/67045	7
bcell.TSS_1.TSS_1	high_affinity	BP	GO:0046112	nucleobase biosynthetic process	1951-07-01	17/28891	9.27e-05	0.00131917	0.00102592	11821/20425/22247/231327/51797/67054/69719	7
bcell.TSS_1.TSS_1	high_affinity	BP	GO:0098761	cellular response to interleukin-7	1951-07-01	17/28891	9.27e-05	0.00131917	0.00102592	108147/13806/15191/15289/15510/19359/59013	7
bcell.TSS_1.TSS_1	high_affinity	BP	GO:0032388	positive regulation of intracellular transport	29/2051	192/28891	9.39e-05	0.00133391	0.00103738	13211/13424/15516/15519/16341/16452/170770/19042/19164/19384/20218/20280/217827/22350/22433/22627/230908/23830/23991/26413/28185/328572/50754/66366/67045/67628/70790/74117/76709	29
bcell.TSS_1.TSS_1	high_affinity	BP	GO:0046394	carboxylic acid biosynthetic process	42/2051	321/28891	9.56e-05	0.0013536	0.00105269	100678/104112/105727/106529/107272/108097/109900/12035/13244/14104/14645/14660/14718/16592/16828/17319/17918/19302/19317/20425/20768/22235/231070/235623/236539/270685/52023/52892/56351/56454/57320/59031/66194/66902/67618/67870/69116/69719/70757/71974/79464/98711	42
bcell.TSS_1.TSS_1	high_affinity	BP	GO:0006090	pyruvate metabolic process	23/2051	137/28891	9.65e-05	0.00136219	0.00105937	107029/13806/13808/14433/14635/15251/15277/16828/16969/18124/18641/19164/20185/20848/22228/22333/228026/328572/56428/68263/68636/72141/74747	23
bcell.TSS_1.TSS_1	high_affinity	BP	GO:0043648	dicarboxylic acid metabolic process	18/2051	94/28891	9.67e-05	0.00136219	0.00105937	104112/107029/108147/109900/11565/11566/14287/14629/14645/14660/14718/15929/20425/20917/270685/56454/67618/67680	18
bcell.TSS_1.TSS_1	high_affinity	BP	GO:0006284	base-excision repair	1951-11-01	41/28891	9.69e-05	0.00136219	0.00105937	11546/11792/15289/16882/18294/18973/22256/27050/319955/59026/71726	11
bcell.TSS_1.TSS_1	high_affinity	BP	GO:0140718	facultative heterochromatin formation	1951-12-01	48/28891	9.98e-05	0.00139879	0.00108784	13626/14056/17191/17192/20586/214899/218850/223828/52615/54343/63830/75339	12
bcell.TSS_1.TSS_1	high_affinity	BP	GO:0008637	apoptotic mitochondrial changes	21/2051	120/28891	0.000104	0.00145284	0.00112987	105675/110175/11740/12122/12125/12176/14629/15277/15510/170770/17210/18950/22059/227197/23922/53357/56428/66092/66525/67841/70310	21
bcell.TSS_1.TSS_1	high_affinity	BP	GO:0033157	regulation of intracellular protein transport	33/2051	232/28891	0.000107	0.00148852	0.00115762	103573/15516/15519/16341/16452/170770/19042/19164/19384/217378/22166/22213/22433/22627/230908/231070/23991/26413/269113/28185/328572/50754/54198/57320/66366/67628/70297/70769/70790/71844/72170/74117/76709	33
bcell.TSS_1.TSS_1	high_affinity	BP	GO:0018022	peptidyl-lysine methylation	14/2051	63/28891	0.000108	0.00150529	0.00117066	110147/13626/14056/207965/214162/224440/225888/232187/24116/27632/52615/52690/67956/69612	14
bcell.TSS_1.TSS_1	high_affinity	BP	GO:0000280	nuclear division	54/2051	450/28891	0.000112	0.00155851	0.00121205	100502766/104806/107047/108912/110147/114714/11799/11920/12125/12190/12448/12537/12617/12649/13194/13494/15499/16001/16211/17535/18023/18221/19355/19384/19385/20878/209334/223499/224727/22680/227707/234069/23825/26428/28135/52023/54204/56399/59008/66156/67177/67300/68014/68142/71711/71782/72124/72400/73420/74117/74386/75430/76499/76915	54
bcell.TSS_1.TSS_1	high_affinity	BP	GO:0032205	negative regulation of telomere maintenance	1951-10-01	35/28891	0.000113	0.00155851	0.00121205	11920/15381/19360/21750/27354/50912/68964/70640/72400/98956	10
bcell.TSS_1.TSS_1	high_affinity	BP	GO:0016053	organic acid biosynthetic process	42/2051	324/28891	0.000118	0.00162688	0.00126522	100678/104112/105727/106529/107272/108097/109900/12035/13244/14104/14645/14660/14718/16592/16828/17319/17918/19302/19317/20425/20768/22235/231070/235623/236539/270685/52023/52892/56351/56454/57320/59031/66194/66902/67618/67870/69116/69719/70757/71974/79464/98711	42
bcell.TSS_1.TSS_1	high_affinity	BP	GO:0010639	negative regulation of organelle organization	48/2051	387/28891	0.00012	0.0016513	0.00128421	100502766/105675/107047/110147/11740/11799/11920/12176/12340/12345/12631/12649/14569/14629/15381/17758/18148/19355/19360/20740/20742/209334/211673/21750/22003/22059/224105/22680/234069/237782/23991/26425/27354/50912/59026/66092/67013/67886/68014/68729/68964/69710/70640/72400/75430/76499/76709/98956	48
bcell.TSS_1.TSS_1	high_affinity	BP	GO:0008535	respiratory chain complex IV assembly	1951-09-01	29/28891	0.000122	0.00167651	0.00130382	226139/231430/52892/66359/66379/66487/67105/68185/70207	9
bcell.TSS_1.TSS_1	high_affinity	BP	GO:0070199	establishment of protein localization to chromosome	1951-09-01	29/28891	0.000122	0.00167651	0.00130382	12190/12461/12462/12464/12465/12468/21454/245474/69917	9
bcell.TSS_1.TSS_1	high_affinity	BP	GO:2000279	negative regulation of DNA biosynthetic process	1951-11-01	42/28891	0.000123	0.00167966	0.00130627	12649/15381/19252/21750/22059/22791/50912/68964/70640/72400/98956	11
bcell.TSS_1.TSS_1	high_affinity	BP	GO:0071496	cellular response to external stimulus	43/2051	335/28891	0.000123	0.00167966	0.00130627	101142/107045/108097/110147/11793/11911/11928/12387/12660/12905/13665/140742/14645/14718/14828/16210/16401/16828/18024/18432/192662/19744/20788/21847/22059/22433/22628/22631/231659/235036/252875/26413/26419/270802/27103/319955/328572/57875/66354/67443/72124/72508/74137	43
bcell.TSS_1.TSS_1	high_affinity	BP	GO:0034644	cellular response to UV	18/2051	96/28891	0.000128	0.00174595	0.00135783	13194/13603/13665/18148/19941/213990/22059/22591/235323/26447/27103/328572/50754/57741/67738/68142/80905/99375	18
bcell.TSS_1.TSS_1	high_affinity	BP	GO:1903051	negative regulation of proteolysis involved in protein catabolic process	15/2051	72/28891	0.000135	0.00183767	0.00142915	100503670/102122/14198/15516/19164/20115/20588/224727/52551/52892/57320/59025/68077/68135/99890	15
bcell.TSS_1.TSS_1	high_affinity	BP	GO:0016579	protein deubiquitination	19/2051	105/28891	0.000138	0.0018708	0.00145492	104416/17847/217218/22217/22258/230484/235323/235461/432940/50933/57320/59025/68077/72344/73945/74112/74270/76179/76630	19
bcell.TSS_1.TSS_1	high_affinity	BP	GO:0009163	nucleoside biosynthetic process	1951-06-01	13/28891	0.000141	0.00188318	0.00146454	11534/11821/18950/21915/66902/75894	6
bcell.TSS_1.TSS_1	high_affinity	BP	GO:0018216	peptidyl-arginine methylation	1951-06-01	13/28891	0.000141	0.00188318	0.00146454	15469/214572/27374/71974/73694/99890	6
bcell.TSS_1.TSS_1	high_affinity	BP	GO:0031126	sno(s)RNA 3'-end processing	1951-06-01	13/28891	0.000141	0.00188318	0.00146454	227715/245474/27998/50912/72544/74108	6
bcell.TSS_1.TSS_1	high_affinity	BP	GO:0034404	nucleobase-containing small molecule biosynthetic process	1951-06-01	13/28891	0.000141	0.00188318	0.00146454	11534/11821/18950/21915/66902/75894	6
bcell.TSS_1.TSS_1	high_affinity	BP	GO:0043628	regulatory ncRNA 3'-end processing	1951-06-01	13/28891	0.000141	0.00188318	0.00146454	227715/245474/27998/50912/72544/74108	6
bcell.TSS_1.TSS_1	high_affinity	BP	GO:1990253	cellular response to leucine starvation	1951-06-01	13/28891	0.000141	0.00188318	0.00146454	107045/11911/140742/16210/231659/27103	6
bcell.TSS_1.TSS_1	high_affinity	BP	GO:0098760	response to interleukin-7	1951-07-01	18/28891	0.000142	0.00188906	0.00146912	108147/13806/15191/15289/15510/19359/59013	7
bcell.TSS_1.TSS_1	high_affinity	BP	GO:1901659	glycosyl compound biosynthetic process	1951-07-01	18/28891	0.000142	0.00188906	0.00146912	11534/11821/18950/21915/329504/66902/75894	7
bcell.TSS_1.TSS_1	high_affinity	BP	GO:0000381	regulation of alternative mRNA splicing, via spliceosome	13/2051	57/28891	0.000143	0.00188906	0.00146912	100041953/109095/13046/15388/16969/19205/20218/20220/20462/60532/67039/67996/72289	13
bcell.TSS_1.TSS_1	high_affinity	BP	GO:0070988	demethylation	13/2051	57/28891	0.000143	0.00188906	0.00146912	104263/107817/11792/15384/18984/194388/211064/225876/26383/56403/71952/72590/73945	13
bcell.TSS_1.TSS_1	high_affinity	BP	GO:0009112	nucleobase metabolic process	1951-10-01	36/28891	0.000146	0.0019263	0.00149808	11534/11821/18950/20425/22247/231327/26413/51797/67054/69719	10
bcell.TSS_1.TSS_1	high_affinity	BP	GO:0051099	positive regulation of binding	29/2051	197/28891	0.000149	0.00195924	0.0015237	12387/13211/13665/13806/15259/15289/15499/15516/15525/16341/16452/16600/17169/17191/19164/19384/20586/209354/211286/22166/328572/57320/58231/59022/67177/67238/67443/72400/74117	29
bcell.TSS_1.TSS_1	high_affinity	BP	GO:0010212	response to ionizing radiation	22/2051	132/28891	0.000151	0.00198354	0.00154259	11920/12190/15499/170770/18950/19355/19822/19941/209456/22059/22596/231724/231841/235323/319955/55982/56349/58230/66467/68142/69917/98415	22
bcell.TSS_1.TSS_1	high_affinity	BP	GO:0005996	monosaccharide metabolic process	38/2051	287/28891	0.000157	0.00205488	0.00159808	110208/11364/11911/12952/13194/13806/13808/14433/14629/14635/14718/14815/15251/15277/15289/16592/16828/18023/18641/19386/20322/22059/228026/230815/231841/269952/328572/59031/67013/68263/68401/69181/70974/72141/72157/73744/75805/80915	38
bcell.TSS_1.TSS_1	high_affinity	BP	GO:1902373	negative regulation of mRNA catabolic process	15/2051	73/28891	0.000159	0.00208212	0.00161926	110809/13211/15381/15384/19205/19317/217827/22033/230908/233908/56190/56403/73158/75420/77134	15
bcell.TSS_1.TSS_1	high_affinity	BP	GO:0051702	biological process involved in interaction with symbiont	20/2051	115/28891	0.000164	0.00213864	0.00166322	12454/12631/13194/14104/14433/15510/16452/18673/20586/216238/224020/230908/27103/328572/52513/57230/66354/67241/72462/98415	20
bcell.TSS_1.TSS_1	high_affinity	BP	GO:0016973	poly(A)+ mRNA export from nucleus	1951-08-01	24/28891	0.000167	0.00216179	0.00168122	13680/234069/234865/30959/54196/70579/71805/73473	8
bcell.TSS_1.TSS_1	high_affinity	BP	GO:0033617	mitochondrial cytochrome c oxidase assembly	1951-08-01	24/28891	0.000167	0.00216179	0.00168122	231430/52892/66359/66379/66487/67105/68185/70207	8
bcell.TSS_1.TSS_1	high_affinity	BP	GO:0043555	regulation of translation in response to stress	1951-08-01	24/28891	0.000167	0.00216179	0.00168122	108954/13665/15467/16210/17973/18148/27103/67843	8
bcell.TSS_1.TSS_1	high_affinity	BP	GO:0008631	intrinsic apoptotic signaling pathway in response to oxidative stress	13/2051	58/28891	0.000172	0.00222556	0.00173081	11911/12387/15251/16452/17210/18024/20655/228026/23939/50754/57320/68015/71514	13
bcell.TSS_1.TSS_1	high_affinity	BP	GO:0045995	regulation of embryonic development	17/2051	90/28891	0.000178	0.00228725	0.00177879	108946/12387/12631/13486/14828/18024/215193/21815/22026/224727/227195/228714/235134/68142/74111/75565/76499	17
bcell.TSS_1.TSS_1	high_affinity	BP	GO:0043467	regulation of generation of precursor metabolites and energy	25/2051	161/28891	0.000178	0.00228725	0.00177879	105675/12176/13603/14583/15251/15289/16155/16969/17918/19164/20185/20848/22059/328572/52892/56428/57320/67267/68015/68077/69181/70207/71701/72170/74747	25
bcell.TSS_1.TSS_1	high_affinity	BP	GO:0030099	myeloid cell differentiation	56/2051	480/28891	0.000178	0.00228725	0.00177879	104416/107173/107817/11740/12387/12400/12571/14057/14104/14390/14628/14815/15251/15289/15467/15469/15499/16452/16825/16923/16969/17089/17684/18023/18035/18103/18771/19055/19164/20044/20104/20185/20514/20586/20687/20848/21399/217127/21813/21847/22228/22388/22761/233328/234549/238247/23991/328572/50754/50794/53621/56417/69188/75302/93675/99375	56
bcell.TSS_1.TSS_1	high_affinity	BP	GO:0051851	modulation by host of symbiont process	16/2051	82/28891	0.000184	0.00236235	0.0018372	12454/12631/14104/18673/20586/216238/224020/230908/27103/328572/52513/57230/66354/67241/72462/98415	16
bcell.TSS_1.TSS_1	high_affinity	BP	GO:1901264	carbohydrate derivative transport	15/2051	74/28891	0.000187	0.00238639	0.00185589	11740/13340/14923/228368/228875/239273/241296/27416/56857/63959/65221/67843/68401/74102/76775	15
bcell.TSS_1.TSS_1	high_affinity	BP	GO:0019318	hexose metabolic process	35/2051	259/28891	0.000188	0.0023935	0.00186142	11364/11911/12952/13194/13806/13808/14433/14635/14718/14815/15251/15277/15289/16592/16828/18023/18641/19386/20322/22059/228026/230815/231841/269952/328572/67013/68263/68401/69181/70974/72141/72157/73744/75805/80915	35
bcell.TSS_1.TSS_1	high_affinity	BP	GO:0016925	protein sumoylation	1951-11-01	44/28891	0.000193	0.00245567	0.00190976	106021/12387/14025/170930/20610/22196/30877/52915/56459/57320/98403	11
bcell.TSS_1.TSS_1	high_affinity	BP	GO:0000422	autophagy of mitochondrion	17/2051	91/28891	0.000205	0.00258928	0.00201368	11740/11793/12176/15251/15277/18412/209131/22059/22333/23830/269514/50754/51897/59026/67443/67841/71742	17
bcell.TSS_1.TSS_1	high_affinity	BP	GO:0061726	mitochondrion disassembly	17/2051	91/28891	0.000205	0.00258928	0.00201368	11740/11793/12176/15251/15277/18412/209131/22059/22333/23830/269514/50754/51897/59026/67443/67841/71742	17
bcell.TSS_1.TSS_1	high_affinity	BP	GO:0001825	blastocyst formation	13/2051	59/28891	0.000207	0.00260484	0.00202578	14390/17184/17684/17859/20687/217011/231915/232223/53414/66055/66923/68585/74778	13
bcell.TSS_1.TSS_1	high_affinity	BP	GO:1990542	mitochondrial transmembrane transport	13/2051	59/28891	0.000207	0.00260484	0.00202578	14057/22228/22333/246696/28185/66525/67105/67681/68066/68267/68514/69906/71701	13
bcell.TSS_1.TSS_1	high_affinity	BP	GO:1902600	proton transmembrane transport	20/2051	117/28891	0.000209	0.0026229	0.00203982	105675/11928/11950/11951/11957/11964/11972/11974/12725/17918/18115/226139/234076/52892/57320/67126/67942/68055/70207/73834	20
bcell.TSS_1.TSS_1	high_affinity	BP	GO:0000963	mitochondrial RNA processing	1951-07-01	19/28891	0.000212	0.00263733	0.00205105	21379/338359/52575/66132/66966/70047/71701	7
bcell.TSS_1.TSS_1	high_affinity	BP	GO:0016074	sno(s)RNA metabolic process	1951-07-01	19/28891	0.000212	0.00263733	0.00205105	227715/245474/27998/50912/70769/72544/74108	7
bcell.TSS_1.TSS_1	high_affinity	BP	GO:0032785	negative regulation of DNA-templated transcription, elongation	1951-07-01	19/28891	0.000212	0.00263733	0.00205105	14056/170472/24116/27632/330474/58230/77305	7
bcell.TSS_1.TSS_1	high_affinity	BP	GO:0080009	mRNA methylation	1951-07-01	19/28891	0.000212	0.00263733	0.00205105	210529/234728/28114/328162/52575/60532/66926	7
bcell.TSS_1.TSS_1	high_affinity	BP	GO:0051298	centrosome duplication	15/2051	75/28891	0.000218	0.00271529	0.00211167	100502766/103573/12190/18148/209334/225659/26425/277939/28135/382010/54375/66406/68729/98956/99100	15
bcell.TSS_1.TSS_1	high_affinity	BP	GO:1902806	regulation of cell cycle G1/S phase transition	28/2051	192/28891	0.000225	0.00279156	0.00217099	11491/11792/12055/12122/12572/12905/14056/16600/19186/19192/19941/20586/20588/22059/27375/56190/57376/66923/67155/67628/67941/68142/69188/70601/77044/77045/83796/99375	28
bcell.TSS_1.TSS_1	high_affinity	BP	GO:0010660	regulation of muscle cell apoptotic process	19/2051	109/28891	0.000229	0.00283735	0.0022066	11793/11911/11938/12176/14433/15499/16001/16452/17938/18024/18124/18148/18537/19317/20539/22059/26419/58231/68861	19
bcell.TSS_1.TSS_1	high_affinity	BP	GO:1903322	positive regulation of protein modification by small protein conjugation or removal	23/2051	145/28891	0.000231	0.00284671	0.00221388	102323/104806/105171/106021/11799/12952/14828/16792/170930/18148/208836/22215/226178/231872/26419/30877/50754/55982/56459/59026/68077/76273/93765	23
bcell.TSS_1.TSS_1	high_affinity	BP	GO:0046831	regulation of RNA export from nucleus	1951-06-01	14/28891	0.000232	0.00284671	0.00221388	13211/20218/217827/218210/28114/73473	6
bcell.TSS_1.TSS_1	high_affinity	BP	GO:0071027	nuclear RNA surveillance	1951-06-01	14/28891	0.000232	0.00284671	0.00221388	227715/27998/330474/50912/72544/77305	6
bcell.TSS_1.TSS_1	high_affinity	BP	GO:1901836	regulation of transcription of nucleolar large rRNA by RNA polymerase I	1951-06-01	14/28891	0.000232	0.00284671	0.00221388	103136/20586/216443/21945/68077/68979	6
bcell.TSS_1.TSS_1	high_affinity	BP	GO:0030518	intracellular steroid hormone receptor signaling pathway	20/2051	118/28891	0.000235	0.00287326	0.00223453	104263/12952/14815/16452/16969/18673/19060/20185/20586/22215/224902/224903/26413/328572/56351/56736/57320/66521/70790/74132	20
bcell.TSS_1.TSS_1	high_affinity	BP	GO:0045815	transcription initiation-coupled chromatin remodeling	1951-11-01	45/28891	0.000239	0.00292404	0.00227402	14815/20586/214162/217127/22059/225876/328572/57741/67674/67768/75565	11
bcell.TSS_1.TSS_1	high_affinity	BP	GO:0042149	cellular response to glucose starvation	13/2051	60/28891	0.000247	0.00301001	0.00234088	101142/11911/12660/140742/14828/18024/18432/22059/22433/22628/22631/270802/74137	13
bcell.TSS_1.TSS_1	high_affinity	BP	GO:0019080	viral gene expression	15/2051	76/28891	0.000254	0.00309503	0.00240699	11793/13211/13669/18521/19205/19720/20586/230908/27103/27979/328572/53356/66354/72462/98415	15
bcell.TSS_1.TSS_1	high_affinity	BP	GO:1903008	organelle disassembly	22/2051	137/28891	0.000261	0.00317155	0.0024665	11740/11793/12176/12660/15251/15277/16593/17758/18412/20878/209131/22059/22333/23830/269514/320806/50754/51897/59026/67443/67841/71742	22
bcell.TSS_1.TSS_1	high_affinity	BP	GO:0044403	biological process involved in symbiotic interaction	35/2051	264/28891	0.000272	0.00329453	0.00256215	12125/12215/12454/12631/13194/14104/14433/15289/15510/16410/16452/17254/17535/18673/19360/20586/216238/21681/217069/224020/230908/27103/27354/328572/52513/54198/56009/57230/66354/66482/66949/67241/72462/80743/98415	35
bcell.TSS_1.TSS_1	high_affinity	BP	GO:1904263	positive regulation of TORC1 signaling	1951-12-01	53/28891	0.000274	0.00331673	0.00257941	107045/107173/19744/22258/252875/328572/66096/71718/72124/72508/76630/83409	12
bcell.TSS_1.TSS_1	high_affinity	BP	GO:0048872	homeostasis of number of cells	48/2051	401/28891	0.000277	0.00334466	0.00260114	104416/106298/107817/11491/11740/12125/12571/14056/14057/15251/15289/15469/16452/16825/16923/16969/17089/17319/17684/18023/18477/18771/19056/20044/20104/20185/20514/20586/20655/20687/20848/21399/214162/216892/217011/217127/22761/228790/234549/238247/50794/53374/54683/56417/56428/59032/67155/69188	48
bcell.TSS_1.TSS_1	high_affinity	BP	GO:0034063	stress granule assembly	1951-09-01	32/28891	0.000282	0.00338667	0.0026338	13424/13665/213541/226562/229096/233871/27041/66475/80913	9
bcell.TSS_1.TSS_1	high_affinity	BP	GO:0035162	embryonic hemopoiesis	1951-09-01	32/28891	0.000282	0.00338667	0.0026338	11911/15251/16825/16923/20586/214162/21813/22761/58231	9
bcell.TSS_1.TSS_1	high_affinity	BP	GO:0061136	regulation of proteasomal protein catabolic process	28/2051	195/28891	0.000292	0.00349648	0.00271921	102122/103573/104318/14198/14629/15516/170823/170930/18023/19164/19186/19192/19359/20588/20878/224727/229317/26419/269695/50754/52551/52892/56736/57320/59025/68077/68135/94232	28
bcell.TSS_1.TSS_1	high_affinity	BP	GO:0032886	regulation of microtubule-based process	35/2051	265/28891	0.000292	0.00349648	0.00271921	100502766/103573/105439/12537/13367/13424/13494/14894/15505/18148/19822/209334/215351/219114/225659/232539/23991/26419/26425/270058/27050/380684/54375/56706/67300/67886/68001/68121/68729/73420/76499/76890/76895/93670/98956	35
bcell.TSS_1.TSS_1	high_affinity	BP	GO:1902749	regulation of cell cycle G2/M phase transition	20/2051	120/28891	0.000295	0.00352531	0.00274163	108911/114714/11920/12571/12649/16906/17535/18148/19360/22059/225182/268930/27354/330177/382985/55982/68077/68964/69917/72400	20
bcell.TSS_1.TSS_1	high_affinity	BP	GO:0006611	protein export from nucleus	14/2051	69/28891	0.0003	0.00355929	0.00276805	103573/19042/19384/217378/22166/22627/227154/56417/57320/65246/67628/72170/72322/74204	14
bcell.TSS_1.TSS_1	high_affinity	BP	GO:0006458	'de novo' protein folding	1951-10-01	39/28891	0.0003	0.00355929	0.00276805	12461/14828/14998/15505/15528/22791/56351/67035/72170/81489	10
bcell.TSS_1.TSS_1	high_affinity	BP	GO:0090329	regulation of DNA-templated DNA replication	1951-10-01	39/28891	0.0003	0.00355929	0.00276805	16882/18148/217127/22404/381760/50776/66131/67177/67444/68142	10
bcell.TSS_1.TSS_1	high_affinity	BP	GO:0006006	glucose metabolic process	31/2051	225/28891	0.000302	0.00356892	0.00277554	11364/11911/12952/13194/13806/13808/14433/14718/14815/15251/15277/15289/16592/16828/18023/18641/19386/22059/228026/231841/269952/328572/67013/68263/68401/69181/70974/72141/72157/75805/80915	31
bcell.TSS_1.TSS_1	high_affinity	BP	GO:0000729	DNA double-strand break processing	1951-07-01	20/28891	0.000306	0.00359384	0.00279492	17535/19360/225182/27354/56515/93765/97827	7
bcell.TSS_1.TSS_1	high_affinity	BP	GO:0006268	DNA unwinding involved in DNA replication	1951-07-01	20/28891	0.000306	0.00359384	0.00279492	170472/17220/19290/19691/272551/381760/69270	7
bcell.TSS_1.TSS_1	high_affinity	BP	GO:0032211	negative regulation of telomere maintenance via telomerase	1951-07-01	20/28891	0.000306	0.00359384	0.00279492	15381/21750/50912/68964/70640/72400/98956	7
bcell.TSS_1.TSS_1	high_affinity	BP	GO:0051607	defense response to virus	41/2051	328/28891	0.000307	0.00359831	0.00279839	11793/12176/12261/12909/13211/15519/15979/16155/16201/17973/18521/18673/19043/19720/217069/225471/233912/26939/26943/27041/27103/27998/28185/319955/338364/52513/54445/56045/59079/66220/66874/67065/68493/70428/72536/74270/74414/74747/78781/78929/93765	41
bcell.TSS_1.TSS_1	high_affinity	BP	GO:0006353	DNA-templated transcription termination	1951-08-01	26/28891	0.000312	0.00364498	0.00283469	13211/20020/24128/269254/27374/330474/68991/77305	8
bcell.TSS_1.TSS_1	high_affinity	BP	GO:0032042	mitochondrial DNA metabolic process	1951-08-01	26/28891	0.000312	0.00364498	0.00283469	16882/21975/22059/381760/382985/50776/72170/74528	8
bcell.TSS_1.TSS_1	high_affinity	BP	GO:0030217	T cell differentiation	42/2051	339/28891	0.000315	0.00367646	0.00285917	107817/11491/11793/12387/12400/12571/14000/14025/14998/15284/15289/15519/16194/16923/18771/18950/19056/19934/20104/20185/20227/20586/20588/20667/20687/20848/214162/217127/21813/21942/22059/22324/22433/233912/243910/56218/57376/66923/67155/67657/77044/83796	42
bcell.TSS_1.TSS_1	high_affinity	BP	GO:0051656	establishment of organelle localization	56/2051	491/28891	0.000317	0.00368531	0.00286606	100019/100502766/103573/108911/11799/11920/12190/12387/12617/12631/12934/13424/15251/16211/16401/16412/16906/17758/17918/18124/18148/18221/19164/19384/20911/210998/22350/22631/22680/228355/231452/26395/26419/270058/28135/320714/353258/380684/52023/54204/55946/56455/60409/66196/66482/67045/67177/68861/70612/70827/72124/72400/73178/76499/76895/93670	56
bcell.TSS_1.TSS_1	high_affinity	BP	GO:0009199	ribonucleoside triphosphate metabolic process	25/2051	167/28891	0.000317	0.00368531	0.00286606	109674/11950/11951/11957/11964/13806/18103/18950/19384/20848/227197/23917/26395/51797/66046/66218/66416/67059/67126/67680/67942/68055/69719/79059/80914	25
bcell.TSS_1.TSS_1	high_affinity	BP	GO:0060998	regulation of dendritic spine development	16/2051	86/28891	0.000326	0.0037791	0.002939	11845/12631/13169/13631/13690/14815/14824/15182/19164/216856/22215/50772/66225/66923/67102/74117	16
bcell.TSS_1.TSS_1	high_affinity	BP	GO:0140546	defense response to symbiont	41/2051	329/28891	0.000327	0.0037791	0.002939	11793/12176/12261/12909/13211/15519/15979/16155/16201/17973/18521/18673/19043/19720/217069/225471/233912/26939/26943/27041/27103/27998/28185/319955/338364/52513/54445/56045/59079/66220/66874/67065/68493/70428/72536/74270/74414/74747/78781/78929/93765	41
bcell.TSS_1.TSS_1	high_affinity	BP	GO:2001235	positive regulation of apoptotic signaling pathway	26/2051	177/28891	0.00033	0.00380619	0.00296007	12122/12125/12905/13032/13040/13198/16452/170770/17210/17973/19941/20115/20655/21812/22059/224105/26419/26943/27050/50754/56428/57320/58231/66143/66262/71514	26
bcell.TSS_1.TSS_1	high_affinity	BP	GO:0009157	deoxyribonucleoside monophosphate biosynthetic process	1951-05-01	10/28891	0.000334	0.00381617	0.00296782	110074/11534/18103/20425/79059	5
bcell.TSS_1.TSS_1	high_affinity	BP	GO:0032263	GMP salvage	1951-05-01	10/28891	0.000334	0.00381617	0.00296782	109674/11534/11821/18950/23917	5
bcell.TSS_1.TSS_1	high_affinity	BP	GO:0042451	purine nucleoside biosynthetic process	1951-05-01	10/28891	0.000334	0.00381617	0.00296782	11534/11821/18950/66902/75894	5
bcell.TSS_1.TSS_1	high_affinity	BP	GO:0042455	ribonucleoside biosynthetic process	1951-05-01	10/28891	0.000334	0.00381617	0.00296782	11534/11821/18950/66902/75894	5
bcell.TSS_1.TSS_1	high_affinity	BP	GO:0046129	purine ribonucleoside biosynthetic process	1951-05-01	10/28891	0.000334	0.00381617	0.00296782	11534/11821/18950/66902/75894	5
bcell.TSS_1.TSS_1	high_affinity	BP	GO:0001558	regulation of cell growth	53/2051	459/28891	0.000336	0.00383391	0.00298162	104416/11491/11538/11546/12631/13169/13690/13806/14025/140742/14815/15982/16885/170770/171207/17127/18148/18673/19735/19777/20586/217127/21812/22059/22433/225348/227715/22791/229681/231841/232334/235036/23991/240514/26425/28185/328572/338359/58172/66262/66398/67155/67768/68142/68585/70925/72843/74117/74132/76499/80913/83409/83814	53
bcell.TSS_1.TSS_1	high_affinity	BP	GO:0032008	positive regulation of TOR signaling	14/2051	70/28891	0.00035	0.00398488	0.00309903	107045/107173/19744/22258/22433/237782/252875/328572/66096/71718/72124/72508/76630/83409	14
bcell.TSS_1.TSS_1	high_affinity	BP	GO:0010586	miRNA metabolic process	18/2051	104/28891	0.000362	0.00410082	0.0031892	14000/14815/15182/15251/16549/16600/17127/20185/20586/20788/20848/21812/22059/239528/30877/328572/71701/74108	18
bcell.TSS_1.TSS_1	high_affinity	BP	GO:0006999	nuclear pore organization	1951-06-01	15/28891	0.000363	0.00410082	0.0031892	218210/234865/269113/68585/71805/72124	6
bcell.TSS_1.TSS_1	high_affinity	BP	GO:0042541	hemoglobin biosynthetic process	1951-06-01	15/28891	0.000363	0.00410082	0.0031892	14664/15251/15467/16600/16825/54198	6
bcell.TSS_1.TSS_1	high_affinity	BP	GO:0043144	sno(s)RNA processing	1951-06-01	15/28891	0.000363	0.00410082	0.0031892	227715/245474/27998/50912/72544/74108	6
bcell.TSS_1.TSS_1	high_affinity	BP	GO:0034502	protein localization to chromosome	19/2051	113/28891	0.000369	0.00415507	0.00323139	108911/12190/12461/12462/12464/12465/12468/14056/19822/21454/21750/218850/223828/245474/30877/68014/69917/71988/72400	19
bcell.TSS_1.TSS_1	high_affinity	BP	GO:0046777	protein autophosphorylation	32/2051	238/28891	0.000378	0.0042532	0.0033077	101540/11920/12750/12995/13631/13665/14773/15467/16001/16210/16452/17169/17346/17535/18103/19360/20868/21812/223775/224105/225849/22612/23939/26411/27103/27354/330177/58231/67045/69719/71742/76108	32
bcell.TSS_1.TSS_1	high_affinity	BP	GO:0009144	purine nucleoside triphosphate metabolic process	25/2051	169/28891	0.000382	0.00427983	0.00332841	109674/11534/11950/11951/11957/11964/13806/14923/18103/18950/19384/20848/227197/23917/26395/56045/66046/66218/66416/67059/67126/67680/67942/68055/79059	25
bcell.TSS_1.TSS_1	high_affinity	BP	GO:0031400	negative regulation of protein modification process	54/2051	473/28891	0.000392	0.00439108	0.00341493	100336/100503670/103136/108954/110854/11538/117198/11793/12387/12952/14629/15182/15259/15525/16210/16885/17973/18115/18148/18412/19060/19164/19252/19720/19735/20115/217039/22258/22375/224617/22627/230908/233328/235584/237782/23991/27050/28135/52023/52615/52840/56310/56417/56693/57320/57741/64144/67605/69237/70769/71974/72349/72400/77446	54
bcell.TSS_1.TSS_1	high_affinity	BP	GO:0016571	histone methylation	1951-12-01	55/28891	0.000395	0.00441771	0.00343564	110147/13626/14056/214162/22433/225888/232187/24116/27374/27632/52615/69612	12
bcell.TSS_1.TSS_1	high_affinity	BP	GO:0048255	mRNA stabilization	13/2051	63/28891	0.00041	0.00456984	0.00355395	110809/13211/15381/19205/19317/217827/22033/230908/233908/56190/56403/73158/77134	13
bcell.TSS_1.TSS_1	high_affinity	BP	GO:0043401	steroid hormone mediated signaling pathway	20/2051	123/28891	0.000412	0.00458845	0.00356842	104263/12952/14815/16452/16969/18673/19060/20185/20586/22215/224902/224903/26413/328572/56351/56736/57320/66521/70790/74132	20
bcell.TSS_1.TSS_1	high_affinity	BP	GO:0009145	purine nucleoside triphosphate biosynthetic process	19/2051	114/28891	0.000414	0.00459492	0.00357346	11534/11950/11951/11957/13806/18103/18950/20848/227197/23917/26395/66046/66218/66416/67126/67680/67942/68055/79059	19
bcell.TSS_1.TSS_1	high_affinity	BP	GO:0006376	mRNA splice site recognition	1951-08-01	27/28891	0.000416	0.00460599	0.00358207	110809/13046/14105/269254/66978/67684/67996/74200	8
bcell.TSS_1.TSS_1	high_affinity	BP	GO:0090150	establishment of protein localization to membrane	35/2051	270/28891	0.000416	0.00460599	0.00358207	12122/14828/15519/15525/170770/170829/17938/18195/20742/218544/223696/224727/226744/231430/235574/23991/28185/30056/52551/56322/56428/56495/66048/66220/66460/66661/67163/67979/68944/69804/69923/70231/74117/76709/98732	35
bcell.TSS_1.TSS_1	high_affinity	BP	GO:2000628	regulation of miRNA metabolic process	16/2051	88/28891	0.000427	0.0047198	0.00367058	14000/14815/15182/15251/16549/16600/17127/20185/20586/20788/20848/21812/22059/30877/328572/71701	16
bcell.TSS_1.TSS_1	high_affinity	BP	GO:0009219	pyrimidine deoxyribonucleotide metabolic process	1951-07-01	21/28891	0.00043	0.00472491	0.00367455	103850/110074/18103/20425/21915/237336/79059	7
bcell.TSS_1.TSS_1	high_affinity	BP	GO:0045292	mRNA cis splicing, via spliceosome	1951-07-01	21/28891	0.00043	0.00472491	0.00367455	110809/12729/19134/20227/22380/227707/68092	7
bcell.TSS_1.TSS_1	high_affinity	BP	GO:0045948	positive regulation of translational initiation	1951-07-01	21/28891	0.00043	0.00472491	0.00367455	16210/17973/20218/213541/27103/72508/73158	7
bcell.TSS_1.TSS_1	high_affinity	BP	GO:0009119	ribonucleoside metabolic process	1951-09-01	34/28891	0.000463	0.0050668	0.00394044	11534/11821/18537/18618/18950/269378/66194/66902/75894	9
bcell.TSS_1.TSS_1	high_affinity	BP	GO:0042278	purine nucleoside metabolic process	1951-09-01	34/28891	0.000463	0.0050668	0.00394044	107227/11534/11821/18537/18618/18950/269378/66902/75894	9
bcell.TSS_1.TSS_1	high_affinity	BP	GO:0046605	regulation of centrosome cycle	1951-12-01	56/28891	0.000471	0.00514063	0.00399785	100502766/103573/12537/18148/209334/225659/26419/26425/54375/56706/68729/98956	12
bcell.TSS_1.TSS_1	high_affinity	BP	GO:0071479	cellular response to ionizing radiation	14/2051	72/28891	0.000474	0.00516237	0.00401477	11920/12190/15499/170770/19355/19822/19941/22059/22596/231724/56349/66467/68142/98415	14
bcell.TSS_1.TSS_1	high_affinity	BP	GO:0060996	dendritic spine development	21/2051	134/28891	0.000499	0.00542059	0.00421558	11845/12631/13169/13631/13690/14815/14824/15182/19164/216856/22215/224105/231380/50772/56376/66225/66923/67102/71974/73178/74117	21
bcell.TSS_1.TSS_1	high_affinity	BP	GO:2001251	negative regulation of chromosome organization	17/2051	98/28891	0.000508	0.00550654	0.00428242	107047/11799/11920/15381/19360/209334/21750/22680/234069/27354/50912/68014/68964/70640/72400/75430/98956	17
bcell.TSS_1.TSS_1	high_affinity	BP	GO:0051260	protein homooligomerization	27/2051	192/28891	0.000518	0.00560893	0.00436205	105440/107817/109168/14660/15469/170770/17319/18391/20425/20514/216858/218544/233908/239217/27410/381760/382056/52551/56045/56384/56752/69259/69634/70397/71701/73991/74112	27
bcell.TSS_1.TSS_1	high_affinity	BP	GO:0045926	negative regulation of growth	34/2051	263/28891	0.000524	0.0056666	0.0044069	12631/13806/14025/140742/15182/15251/15929/15982/170770/171207/17127/17684/18673/19206/19377/19735/20586/21813/22059/22791/229681/232334/240514/28185/58172/58231/66262/67155/68585/70925/71701/72843/74117/74132	34
bcell.TSS_1.TSS_1	high_affinity	BP	GO:0045048	protein insertion into ER membrane	1951-08-01	28/28891	0.000546	0.00586147	0.00455845	170829/224727/52551/56495/66048/67163/68944/69804	8
bcell.TSS_1.TSS_1	high_affinity	BP	GO:0046128	purine ribonucleoside metabolic process	1951-08-01	28/28891	0.000546	0.00586147	0.00455845	11534/11821/18537/18618/18950/269378/66902/75894	8
bcell.TSS_1.TSS_1	high_affinity	BP	GO:0045930	negative regulation of mitotic cell cycle	32/2051	243/28891	0.000546	0.00586147	0.00455845	107047/11799/11920/12228/12387/12649/12905/14056/16600/17535/19360/19941/20104/209334/217011/22059/225182/22591/22680/231724/234069/27354/330177/56190/66131/67941/68014/68077/69917/71711/72400/75430	32
bcell.TSS_1.TSS_1	high_affinity	BP	GO:0016078	tRNA catabolic process	1951-06-01	16/28891	0.000547	0.00586147	0.00455845	17299/227715/28114/50912/67724/70047	6
bcell.TSS_1.TSS_1	high_affinity	BP	GO:2000059	negative regulation of ubiquitin-dependent protein catabolic process	1951-12-01	57/28891	0.000559	0.00597958	0.00465031	100503670/14198/19164/20115/20588/224727/52551/57320/59025/68077/68135/99890	12
bcell.TSS_1.TSS_1	high_affinity	BP	GO:0051090	regulation of DNA-binding transcription factor activity	50/2051	436/28891	0.000569	0.00608271	0.00473051	101540/12387/13198/13211/14056/15182/15499/15982/16001/16452/16600/16969/16978/18035/18148/19055/19206/19290/19720/20586/20848/209361/214899/217069/22033/225471/225849/226169/233490/23991/241066/243910/26413/26443/27050/27103/328572/382056/432940/50868/55982/57320/59079/66521/67154/68729/69159/71609/93765/94353	50
bcell.TSS_1.TSS_1	high_affinity	BP	GO:0042177	negative regulation of protein catabolic process	19/2051	117/28891	0.000578	0.00615821	0.00478922	101943/102122/13121/14198/15516/17127/18673/19025/20588/21945/224727/52551/52892/54198/54375/57320/59025/68077/68135	19
bcell.TSS_1.TSS_1	high_affinity	BP	GO:0007007	inner mitochondrial membrane organization	1951-09-01	35/28891	0.000585	0.00621312	0.00483193	114896/216821/28185/30056/56322/56384/66092/67013/69923	9
bcell.TSS_1.TSS_1	high_affinity	BP	GO:0009048	dosage compensation by inactivation of X chromosome	1951-09-01	35/28891	0.000585	0.00621312	0.00483193	109095/20918/321000/50912/52615/69612/74355/76073/77853	9
bcell.TSS_1.TSS_1	high_affinity	BP	GO:0044773	mitotic DNA damage checkpoint signaling	15/2051	82/28891	0.000597	0.00633389	0.00492585	11920/12649/12905/17535/19941/22059/22591/231724/27354/330177/56190/66131/67941/68077/71711	15
bcell.TSS_1.TSS_1	high_affinity	BP	GO:0009116	nucleoside metabolic process	1951-11-01	50/28891	0.000634	0.00670043	0.00521091	107227/11534/11821/18537/18618/18950/21915/269378/66194/66902/75894	11
bcell.TSS_1.TSS_1	high_affinity	BP	GO:1902459	positive regulation of stem cell population maintenance	1951-11-01	50/28891	0.000634	0.00670043	0.00521091	12055/15182/19646/20586/20588/238247/268996/56306/57376/67155/77045	11
bcell.TSS_1.TSS_1	high_affinity	BP	GO:0036503	ERAD pathway	18/2051	109/28891	0.000649	0.00684613	0.00532422	104771/140499/14828/17156/217069/22027/22213/224727/229317/230815/269695/320011/52551/59025/67163/67812/68292/75841	18
bcell.TSS_1.TSS_1	high_affinity	BP	GO:0070085	glycosylation	30/2051	225/28891	0.000651	0.00685048	0.0053276	102339/109154/117592/13200/14583/17308/19164/194388/207958/208211/208624/211286/211673/217664/217734/228368/228875/230379/231050/238123/320011/381903/52014/53625/54218/57377/68292/70827/76483/97884	30
bcell.TSS_1.TSS_1	high_affinity	BP	GO:1904951	positive regulation of establishment of protein localization	43/2051	362/28891	0.000655	0.0068791	0.00534986	11502/11845/12215/12461/12462/12464/12465/12468/14645/15251/15516/15519/16341/16452/170770/19042/19056/19164/19205/19384/21454/216856/22433/22627/226744/230908/235574/23830/23991/245474/26413/28185/328572/50754/53357/56455/66366/67628/67738/70790/74117/76709/78894	43
bcell.TSS_1.TSS_1	high_affinity	BP	GO:0060999	positive regulation of dendritic spine development	13/2051	66/28891	0.000656	0.0068791	0.00534986	12631/13169/13631/13690/14815/14824/19164/216856/50772/66225/66923/67102/74117	13
bcell.TSS_1.TSS_1	high_affinity	BP	GO:0140014	mitotic nuclear division	34/2051	267/28891	0.000688	0.00719972	0.0055992	100502766/107047/108912/11799/11920/12537/12617/12649/13494/16001/16211/18023/18221/19384/19385/20878/209334/22680/234069/23825/52023/56399/59008/66156/67177/67300/68014/68142/71782/72124/72400/73420/75430/76499	34
bcell.TSS_1.TSS_1	high_affinity	BP	GO:0072348	sulfur compound transport	1951-10-01	43/28891	0.000698	0.007288	0.00566786	13521/171429/17254/18023/20539/231549/241296/26457/330064/73822	10
bcell.TSS_1.TSS_1	high_affinity	BP	GO:0016311	dephosphorylation	40/2051	331/28891	0.000709	0.00739093	0.00574791	100336/100503670/100678/103199/108912/108954/110854/11647/13537/16452/170749/17127/17973/19042/19043/19047/19055/19056/19060/19205/19243/19244/19252/19777/22027/225849/22627/229512/235584/319520/59032/66525/67238/67444/71782/71978/72349/72542/76987/80915	40
bcell.TSS_1.TSS_1	high_affinity	BP	GO:0007369	gastrulation	26/2051	186/28891	0.000713	0.00741657	0.00576785	12387/13537/15260/16410/16558/16600/16825/17127/17196/18124/18193/19252/20104/20613/21813/21815/218850/22059/22235/22642/230793/233912/23939/26395/319520/76499	26
bcell.TSS_1.TSS_1	high_affinity	BP	GO:0010657	muscle cell apoptotic process	19/2051	119/28891	0.000715	0.0074317	0.00577962	11793/11911/11938/12176/14433/15499/16001/16452/17938/18024/18124/18148/18537/19317/20539/22059/26419/58231/68861	19
bcell.TSS_1.TSS_1	high_affinity	BP	GO:0060147	regulation of post-transcriptional gene silencing	1951-09-01	36/28891	0.000731	0.00758067	0.00589547	103284/20848/21843/22059/230393/56417/72133/80912/80913	9
bcell.TSS_1.TSS_1	high_affinity	BP	GO:0016236	macroautophagy	34/2051	268/28891	0.000735	0.00761017	0.00591841	100855/110147/11740/11781/11793/11920/11938/12176/12952/140742/15251/17918/18412/19164/192652/19302/209131/22059/22333/227738/237782/51897/53612/59026/66048/67443/67474/67841/71742/72344/73158/80743/94232/98732	34
bcell.TSS_1.TSS_1	high_affinity	BP	GO:0000086	G2/M transition of mitotic cell cycle	21/2051	138/28891	0.000741	0.00765723	0.00595501	108911/114714/11799/11920/12428/12571/12649/16906/17535/18669/19360/225182/228714/27354/330177/382985/68077/68964/69917/72400/77035	21
bcell.TSS_1.TSS_1	high_affinity	BP	GO:0016052	carbohydrate catabolic process	24/2051	167/28891	0.000754	0.00776996	0.00604268	110208/13806/13808/14433/14635/15251/15277/15289/16828/16969/18641/19164/20185/20322/20848/22059/22228/328572/56428/68961/72141/72157/73744/74747	24
bcell.TSS_1.TSS_1	high_affinity	BP	GO:0070534	protein K63-linked ubiquitination	13/2051	67/28891	0.000762	0.00784172	0.00609849	109910/19720/19822/217342/22033/28000/28135/338364/56310/58230/67128/67845/93765	13
bcell.TSS_1.TSS_1	high_affinity	BP	GO:0000070	mitotic sister chromatid segregation	25/2051	177/28891	0.000766	0.00787193	0.00612198	100502766/107047/11799/11920/12617/13494/16211/18221/19384/209334/22680/234069/52023/56399/59008/66156/67177/67300/68014/68142/72124/72400/73420/75430/76499	25
bcell.TSS_1.TSS_1	high_affinity	BP	GO:0009100	glycoprotein metabolic process	42/2051	354/28891	0.00077	0.00789432	0.00613939	109154/117592/12387/13200/14583/15251/17156/17308/19164/194388/207958/208211/208624/211673/217664/217734/22235/228368/228875/230379/230815/231050/233781/239528/269941/320011/328572/381903/432486/52014/53374/53625/54218/56321/57377/59031/68059/68292/70827/76025/76483/97884	42
bcell.TSS_1.TSS_1	high_affinity	BP	GO:0006337	nucleosome disassembly	1951-06-01	17/28891	0.000794	0.00809847	0.00629816	101612/20586/20588/57376/77044/83796	6
bcell.TSS_1.TSS_1	high_affinity	BP	GO:0031958	corticosteroid receptor signaling pathway	1951-06-01	17/28891	0.000794	0.00809847	0.00629816	12952/14815/16452/18673/19060/56351	6
bcell.TSS_1.TSS_1	high_affinity	BP	GO:0032239	regulation of nucleobase-containing compound transport	1951-06-01	17/28891	0.000794	0.00809847	0.00629816	13211/20218/217827/218210/28114/73473	6
bcell.TSS_1.TSS_1	high_affinity	BP	GO:0062012	regulation of small molecule metabolic process	45/2051	389/28891	0.000871	0.00886577	0.00689489	107029/11364/12952/13194/13806/14815/15251/15289/16592/16969/18023/18124/18984/19164/19302/19386/20185/20280/20613/20655/20788/20848/22059/228026/231070/235623/26395/328572/433256/52023/54219/56428/57320/68865/69116/69181/69634/71767/71780/71974/74747/75805/76483/80915/98711	45
bcell.TSS_1.TSS_1	high_affinity	BP	GO:0010656	negative regulation of muscle cell apoptotic process	13/2051	68/28891	0.000882	0.00895927	0.00696761	11793/14433/15499/16001/16452/17938/18024/18124/18148/18537/19317/20539/68861	13
bcell.TSS_1.TSS_1	high_affinity	BP	GO:0033013	tetrapyrrole metabolic process	1951-11-01	52/28891	0.0009	0.00907421	0.00705699	109129/109136/14664/15467/216792/226139/233016/237926/54198/68066/69634	11
bcell.TSS_1.TSS_1	high_affinity	BP	GO:0006986	response to unfolded protein	18/2051	112/28891	0.000902	0.00907421	0.00705699	104771/11911/13198/13665/140499/14828/15499/15505/15510/15519/17973/18024/22433/229317/27103/67812/68292/80517	18
bcell.TSS_1.TSS_1	high_affinity	BP	GO:0006486	protein glycosylation	27/2051	199/28891	0.000905	0.00907421	0.00705699	109154/117592/13200/14583/17308/19164/194388/207958/208211/208624/211673/217664/217734/228368/228875/230379/231050/320011/381903/52014/53625/54218/57377/68292/70827/76483/97884	27
bcell.TSS_1.TSS_1	high_affinity	BP	GO:0043413	macromolecule glycosylation	27/2051	199/28891	0.000905	0.00907421	0.00705699	109154/117592/13200/14583/17308/19164/194388/207958/208211/208624/211673/217664/217734/228368/228875/230379/231050/320011/381903/52014/53625/54218/57377/68292/70827/76483/97884	27
bcell.TSS_1.TSS_1	high_affinity	BP	GO:0035510	DNA dealkylation	1951-08-01	30/28891	0.000906	0.00907421	0.00705699	11792/15384/194388/211064/231642/26383/56403/73945	8
bcell.TSS_1.TSS_1	high_affinity	BP	GO:0007549	dosage compensation	1951-09-01	37/28891	0.000906	0.00907421	0.00705699	109095/20918/321000/50912/52615/69612/74355/76073/77853	9
bcell.TSS_1.TSS_1	high_affinity	BP	GO:0043516	regulation of DNA damage response, signal transduction by p53 class mediator	1951-09-01	37/28891	0.000906	0.00907421	0.00705699	11920/17319/18148/19941/20613/22059/26572/66143/67956	9
bcell.TSS_1.TSS_1	high_affinity	BP	GO:0043618	regulation of transcription from RNA polymerase II promoter in response to stress	1951-09-01	37/28891	0.000906	0.00907421	0.00705699	11911/13198/15251/17684/17973/18023/18024/22059/23939	9
bcell.TSS_1.TSS_1	high_affinity	BP	GO:0009200	deoxyribonucleoside triphosphate metabolic process	1951-05-01	12/28891	0.000931	0.0092731	0.00721167	11534/14923/18950/382985/56045	5
bcell.TSS_1.TSS_1	high_affinity	BP	GO:0010998	regulation of translational initiation by eIF2 alpha phosphorylation	1951-05-01	12/28891	0.000931	0.0092731	0.00721167	108954/15467/17973/18148/27103	5
bcell.TSS_1.TSS_1	high_affinity	BP	GO:0090646	mitochondrial tRNA processing	1951-05-01	12/28891	0.000931	0.0092731	0.00721167	52575/66132/66966/70047/71701	5
bcell.TSS_1.TSS_1	high_affinity	BP	GO:0051402	neuron apoptotic process	43/2051	369/28891	0.000967	0.00961292	0.00747595	11538/11546/11799/11911/11920/12125/12176/12282/12387/13198/14371/14433/14629/14815/14824/15191/15251/15505/15510/15516/15525/16452/170770/17210/18124/18148/18391/18673/19164/20655/211064/216150/22059/22228/231872/26419/50754/56086/56351/57320/67605/74185/94185	43
bcell.TSS_1.TSS_1	high_affinity	BP	GO:0032606	type I interferon production	21/2051	141/28891	0.000985	0.00977529	0.00760222	11793/13211/14433/15289/15510/15519/19043/19696/19720/225471/23825/27041/28185/338364/52513/67065/70428/71609/72590/74414/78781	21
bcell.TSS_1.TSS_1	high_affinity	BP	GO:0044774	mitotic DNA integrity checkpoint signaling	15/2051	86/28891	0.001	0.0099054	0.0077034	11920/12649/12905/17535/19941/22059/22591/231724/27354/330177/56190/66131/67941/68077/71711	15
bcell.TSS_1.TSS_1	high_affinity	BP	GO:0009206	purine ribonucleoside triphosphate biosynthetic process	18/2051	113/28891	0.00100289	0.00992096	0.0077155	11950/11951/11957/13806/18103/18950/20848/227197/23917/26395/66046/66218/66416/67126/67680/67942/68055/79059	18
bcell.TSS_1.TSS_1	high_affinity	BP	GO:0000245	spliceosomal complex assembly	1951-10-01	45/28891	0.00101958	0.0100683	0.00783012	110809/13046/14105/269254/28000/66978/67684/67996/72193/74200	10
bcell.TSS_1.TSS_1	high_affinity	BP	GO:0048863	stem cell differentiation	35/2051	284/28891	0.00104444	0.0102957	0.00800697	103136/103551/104263/12387/12454/12571/12631/14056/15182/15251/16412/16923/17192/17684/17765/18024/19646/20115/20848/213541/22059/22596/232187/243574/244059/26413/28114/56428/68095/68479/70769/72843/78697/80912/98711	35
bcell.TSS_1.TSS_1	high_affinity	BP	GO:0043254	regulation of protein-containing complex assembly	49/2051	437/28891	0.00104962	0.0103286	0.00803253	101497/105439/107817/110074/110157/11845/11920/12122/12125/12340/12345/12631/13169/13494/15289/15499/15519/170770/17973/19822/207278/20740/20742/211673/215351/22003/22059/22375/225849/230234/26419/27050/27410/30948/328572/338364/381280/54343/57320/66220/67886/68077/68558/71902/74117/74192/76499/76709/93675	49
bcell.TSS_1.TSS_1	high_affinity	BP	GO:0034405	response to fluid shear stress	1951-07-01	24/28891	0.00106115	0.0104055	0.00809237	16600/17684/18024/18438/211401/22433/23939	7
bcell.TSS_1.TSS_1	high_affinity	BP	GO:0097284	hepatocyte apoptotic process	1951-07-01	24/28891	0.00106115	0.0104055	0.00809237	11845/12122/16001/223922/56417/56428/58231	7
bcell.TSS_1.TSS_1	high_affinity	BP	GO:0032968	positive regulation of transcription elongation by RNA polymerase II	1951-11-01	53/28891	0.00106375	0.0104129	0.00809805	12387/12454/16825/216154/26395/56771/66172/66213/68092/69790/69792	11
bcell.TSS_1.TSS_1	high_affinity	BP	GO:0051084	'de novo' post-translational protein folding	1951-09-01	38/28891	0.00111319	0.0108779	0.0084597	12461/14828/14998/15505/15528/56351/67035/72170/81489	9
bcell.TSS_1.TSS_1	high_affinity	BP	GO:0001522	pseudouridine synthesis	1951-06-01	18/28891	0.00111999	0.0108874	0.00846711	245474/433813/52530/68147/72133/78697	6
bcell.TSS_1.TSS_1	high_affinity	BP	GO:0018279	protein N-linked glycosylation via asparagine	1951-06-01	18/28891	0.00111999	0.0108874	0.00846711	13200/17308/217664/320011/381903/68292	6
bcell.TSS_1.TSS_1	high_affinity	BP	GO:1903376	regulation of oxidative stress-induced neuron intrinsic apoptotic signaling pathway	1951-06-01	18/28891	0.00111999	0.0108874	0.00846711	11911/12387/15251/17210/50754/57320	6
bcell.TSS_1.TSS_1	high_affinity	BP	GO:0045862	positive regulation of proteolysis	43/2051	372/28891	0.0011357	0.011021	0.00857098	104318/11502/12122/12125/12631/12905/13032/13040/13806/14629/14824/15182/15289/15499/15510/16452/16792/170770/170930/17127/17196/19164/19186/19192/20610/20848/20878/215095/224727/229317/230379/26419/269695/27050/328572/50754/52551/56428/56736/67628/67941/68077/75841	43
bcell.TSS_1.TSS_1	high_affinity	BP	GO:0007029	endoplasmic reticulum organization	16/2051	96/28891	0.00114376	0.0110566	0.00859866	109168/170829/17918/224727/330401/52551/56495/66048/67163/68585/68944/69162/69804/73991/74166/98732	16
bcell.TSS_1.TSS_1	high_affinity	BP	GO:0009132	nucleoside diphosphate metabolic process	1951-08-01	31/28891	0.00114528	0.0110566	0.00859866	12497/14923/21915/22247/382985/69719/74167/76025	8
bcell.TSS_1.TSS_1	high_affinity	BP	GO:0009162	deoxyribonucleoside monophosphate metabolic process	1951-08-01	31/28891	0.00114528	0.0110566	0.00859866	103850/110074/11534/14923/18103/18950/20425/79059	8
bcell.TSS_1.TSS_1	high_affinity	BP	GO:0006334	nucleosome assembly	13/2051	70/28891	0.0011689	0.0112652	0.00876091	101612/107435/14312/15260/17955/18148/19646/20586/56086/67155/67628/93696/97122	13
bcell.TSS_1.TSS_1	high_affinity	BP	GO:0044788	modulation by host of viral process	1951-10-01	46/28891	0.00122099	0.0117471	0.00913566	12454/12631/14104/18673/216238/224020/27103/52513/67241/98415	10
bcell.TSS_1.TSS_1	high_affinity	BP	GO:0050000	chromosome localization	18/2051	115/28891	0.00123402	0.0118521	0.00921733	100502766/108911/11799/11920/12190/12617/13424/16211/18221/22680/270058/28135/52023/54204/67177/72124/72400/74117	18
bcell.TSS_1.TSS_1	high_affinity	BP	GO:0043244	regulation of protein-containing complex disassembly	20/2051	134/28891	0.00124976	0.011978	0.00931523	11793/12176/12340/12345/12631/14852/16001/20740/20742/22003/22388/225363/237782/23991/269254/270058/67886/76499/76709/94232	20
bcell.TSS_1.TSS_1	high_affinity	BP	GO:0015804	neutral amino acid transport	1951-11-01	54/28891	0.0012514	0.011978	0.00931523	105727/14057/14664/17254/18023/19735/20514/20539/330836/72401/73822	11
bcell.TSS_1.TSS_1	high_affinity	BP	GO:0030098	lymphocyte differentiation	53/2051	486/28891	0.00126473	0.012085	0.00939844	101142/107817/11491/11740/11793/11920/12387/12400/12571/14000/14025/14056/14371/14998/15284/15289/15519/16194/16792/16923/16969/18771/18950/19056/19934/20104/20185/20227/20586/20588/20667/20687/20848/214162/217127/21813/21942/22059/22324/22433/233912/234069/243910/328572/56218/56310/57376/59032/66923/67155/67657/77044/83796	53
bcell.TSS_1.TSS_1	high_affinity	BP	GO:0006470	protein dephosphorylation	30/2051	235/28891	0.00131985	0.0125902	0.00979138	100336/108912/108954/110854/13537/16452/17973/19042/19043/19047/19055/19056/19060/19205/19243/19244/19252/22027/225849/22627/235584/319520/66525/67238/67444/71782/71978/72349/72542/80915	30
bcell.TSS_1.TSS_1	high_affinity	BP	GO:0022900	electron transport chain	18/2051	116/28891	0.00136561	0.0130046	0.0101136	12122/12858/18432/18984/227197/50776/56428/56857/57320/66218/66416/66576/67680/68165/68267/78797/80913/93757	18
bcell.TSS_1.TSS_1	high_affinity	BP	GO:0035966	response to topologically incorrect protein	20/2051	135/28891	0.00137116	0.0130343	0.0101368	104771/11911/13198/13665/140499/14828/15499/15505/15510/15519/17973/18024/22433/224727/229317/27103/320011/67812/68292/80517	20
bcell.TSS_1.TSS_1	high_affinity	BP	GO:0043523	regulation of neuron apoptotic process	37/2051	310/28891	0.00137338	0.0130343	0.0101368	11538/11799/11911/11920/12125/12282/12387/13198/14371/14629/14815/14824/15191/15251/15505/15510/15516/16452/170770/17210/18124/18148/18391/18673/19164/20655/211064/216150/22059/22228/231872/26419/50754/56086/57320/67605/74185	37
bcell.TSS_1.TSS_1	high_affinity	BP	GO:0060216	definitive hemopoiesis	1951-07-01	25/28891	0.00138429	0.0131157	0.0102	12400/20185/20586/20687/214162/22761/56417	7
bcell.TSS_1.TSS_1	high_affinity	BP	GO:0031047	regulatory ncRNA-mediated gene silencing	28/2051	215/28891	0.00138779	0.0131267	0.0102086	103284/13211/14000/18458/19652/20286/20383/20848/217827/21843/22059/227715/239528/245474/27998/50912/53379/53424/56417/63830/66874/68092/72133/72322/72544/74108/80912/80913	28
bcell.TSS_1.TSS_1	high_affinity	BP	GO:0010507	negative regulation of autophagy	14/2051	80/28891	0.00140544	0.0132712	0.010321	100855/110147/13690/17210/19025/19720/20539/20848/22059/237782/328572/59027/72344/94232	14
bcell.TSS_1.TSS_1	high_affinity	BP	GO:0006303	double-strand break repair via nonhomologous end joining	1951-12-01	63/28891	0.00142009	0.0133602	0.0103902	110052/15499/16882/16969/17535/225876/225888/22596/28000/319955/58230/74355	12
bcell.TSS_1.TSS_1	high_affinity	BP	GO:0006271	DNA strand elongation involved in DNA replication	1951-05-01	13/28891	0.00142439	0.0133602	0.0103902	16882/17220/18972/18973/69270	5
bcell.TSS_1.TSS_1	high_affinity	BP	GO:0009209	pyrimidine ribonucleoside triphosphate biosynthetic process	1951-05-01	13/28891	0.00142439	0.0133602	0.0103902	18103/51797/69719/79059/80914	5
bcell.TSS_1.TSS_1	high_affinity	BP	GO:1990144	intrinsic apoptotic signaling pathway in response to hypoxia	1951-05-01	13/28891	0.00142439	0.0133602	0.0103902	12176/12282/13806/22059/26395	5
bcell.TSS_1.TSS_1	high_affinity	BP	GO:0006766	vitamin metabolic process	16/2051	98/28891	0.00143198	0.0133803	0.0104058	103711/109129/109136/11647/12408/14629/20425/20613/330064/52710/54219/69568/69634/71707/71974/98711	16
bcell.TSS_1.TSS_1	high_affinity	BP	GO:0014855	striated muscle cell proliferation	15/2051	89/28891	0.00143369	0.0133803	0.0104058	12387/15182/16452/16646/17684/20182/20848/21812/21813/232334/26413/67955/68050/68861/77044	15
bcell.TSS_1.TSS_1	high_affinity	BP	GO:0042147	retrograde transport, endosome to Golgi	15/2051	89/28891	0.00143369	0.0133803	0.0104058	100855/11736/19346/19720/211286/217342/53612/54198/56433/56440/66943/66964/67300/70297/97761	15
bcell.TSS_1.TSS_1	high_affinity	BP	GO:0006383	transcription by RNA polymerase III	1951-10-01	47/28891	0.00145368	0.0135196	0.0105142	110052/12909/18432/269252/26939/319955/54683/67065/72895/78929	10
bcell.TSS_1.TSS_1	high_affinity	BP	GO:0034968	histone lysine methylation	1951-10-01	47/28891	0.00145368	0.0135196	0.0105142	110147/13626/14056/214162/225888/232187/24116/27632/52615/69612	10
bcell.TSS_1.TSS_1	high_affinity	BP	GO:1900180	regulation of protein localization to nucleus	23/2051	165/28891	0.00145585	0.0135196	0.0105142	14645/15516/15519/16452/17169/18148/19056/19164/19384/20610/217127/22433/22631/230908/233726/26413/269113/328572/57320/70769/70790/71844/72400	23
bcell.TSS_1.TSS_1	high_affinity	BP	GO:1901799	negative regulation of proteasomal protein catabolic process	1951-11-01	55/28891	0.0014654	0.0135858	0.0105657	102122/14198/15516/20588/224727/52551/52892/57320/59025/68077/68135	11
bcell.TSS_1.TSS_1	high_affinity	BP	GO:0032479	regulation of type I interferon production	20/2051	136/28891	0.00150246	0.0138942	0.0108055	11793/13211/14433/15289/15510/15519/19043/19696/19720/225471/23825/27041/28185/338364/52513/67065/70428/71609/74414/78781	20
bcell.TSS_1.TSS_1	high_affinity	BP	GO:0002520	immune system development	32/2051	258/28891	0.00150362	0.0138942	0.0108055	110157/11491/11920/12125/12387/14056/15289/15510/17127/17684/17688/18861/19164/214162/216892/21812/21813/22059/22256/225888/228790/234069/26395/26413/27354/55982/56045/56417/58230/59032/68964/72544	32
bcell.TSS_1.TSS_1	high_affinity	BP	GO:0071482	cellular response to light stimulus	18/2051	117/28891	0.0015089	0.0139201	0.0108256	13194/13603/13665/18148/19941/213990/22059/22591/235323/26447/27103/328572/50754/57741/67738/68142/80905/99375	18
bcell.TSS_1.TSS_1	high_affinity	BP	GO:0002097	tRNA wobble base modification	1951-06-01	19/28891	0.00153926	0.0140689	0.0109414	100087/211064/230233/233189/66965/72341	6
bcell.TSS_1.TSS_1	high_affinity	BP	GO:0006978	DNA damage response, signal transduction by p53 class mediator resulting in transcription of p21 class mediator	1951-06-01	19/28891	0.00153926	0.0140689	0.0109414	12190/19941/22059/26572/56190/67941	6
bcell.TSS_1.TSS_1	high_affinity	BP	GO:0009220	pyrimidine ribonucleotide biosynthetic process	1951-06-01	19/28891	0.00153926	0.0140689	0.0109414	18103/22247/51797/69719/79059/80914	6
bcell.TSS_1.TSS_1	high_affinity	BP	GO:0051131	chaperone-mediated protein complex assembly	1951-06-01	19/28891	0.00153926	0.0140689	0.0109414	107047/12461/15519/15525/56088/56351	6
bcell.TSS_1.TSS_1	high_affinity	BP	GO:0090083	regulation of inclusion body assembly	1951-06-01	19/28891	0.00153926	0.0140689	0.0109414	15499/19184/216150/23950/50720/81489	6
bcell.TSS_1.TSS_1	high_affinity	BP	GO:0051091	positive regulation of DNA-binding transcription factor activity	33/2051	269/28891	0.00154008	0.0140689	0.0109414	101540/12387/13198/13211/15182/15499/15982/16452/16969/16978/18148/19055/19720/20586/20848/217069/22033/225471/225849/226169/23991/26443/27050/328572/382056/57320/66521/67154/68729/69159/71609/93765/94353	33
bcell.TSS_1.TSS_1	high_affinity	BP	GO:1904262	negative regulation of TORC1 signaling	1951-09-01	40/28891	0.00164225	0.014948	0.011625	101142/11920/140742/22215/22628/22631/270802/67605/93765	9
bcell.TSS_1.TSS_1	high_affinity	BP	GO:2000273	positive regulation of signaling receptor activity	1951-09-01	40/28891	0.00164225	0.014948	0.011625	11491/12631/15182/15251/16412/16452/50754/57320/66521	9
bcell.TSS_1.TSS_1	high_affinity	BP	GO:0007030	Golgi organization	20/2051	137/28891	0.00164431	0.014948	0.011625	102339/104318/109168/211673/22631/238123/26395/26413/27277/27374/320714/53612/59026/66676/67300/67886/70231/70297/73130/76499	20
bcell.TSS_1.TSS_1	high_affinity	BP	GO:0031398	positive regulation of protein ubiquitination	18/2051	118/28891	0.00166471	0.015109	0.0117502	104806/105171/106021/11799/12952/14828/16792/18148/208836/22215/226178/231872/26419/50754/55982/59026/76273/93765	18
bcell.TSS_1.TSS_1	high_affinity	BP	GO:0098727	maintenance of cell number	28/2051	218/28891	0.0017102	0.0154967	0.0120518	104263/110157/12055/14056/15182/16600/16825/17765/19646/20586/20588/20848/210529/21847/22070/238247/26419/268996/30877/56306/57376/66213/67155/69790/69792/72515/77045/99375	28
bcell.TSS_1.TSS_1	high_affinity	BP	GO:0051303	establishment of chromosome localization	17/2051	109/28891	0.00173048	0.0156553	0.0121751	100502766/108911/11799/11920/12190/12617/13424/16211/18221/22680/270058/28135/52023/54204/67177/72124/72400	17
bcell.TSS_1.TSS_1	high_affinity	BP	GO:0010569	regulation of double-strand break repair via homologous recombination	13/2051	73/28891	0.00174274	0.0156902	0.0122023	103537/12649/13831/170472/233908/319955/56397/67956/72199/74355/75560/77044/94232	13
bcell.TSS_1.TSS_1	high_affinity	BP	GO:0070936	protein K48-linked ubiquitination	13/2051	73/28891	0.00174274	0.0156902	0.0122023	106021/108660/19822/216150/22213/22215/387524/58230/67128/67845/70790/74132/83814	13
bcell.TSS_1.TSS_1	high_affinity	BP	GO:0090559	regulation of membrane permeability	13/2051	73/28891	0.00174274	0.0156902	0.0122023	105675/11740/12122/12125/12176/14629/15277/16792/170770/20848/22059/56428/77446	13
bcell.TSS_1.TSS_1	high_affinity	BP	GO:0006346	DNA methylation-dependent heterochromatin formation	1951-08-01	33/28891	0.00177531	0.0158672	0.0123399	17191/17192/20586/218850/223828/54343/63830/75339	8
bcell.TSS_1.TSS_1	high_affinity	BP	GO:0003333	amino acid transmembrane transport	16/2051	100/28891	0.00177897	0.0158672	0.0123399	105727/11987/14057/14664/16412/17254/19164/19735/20514/20539/231549/241296/330836/68267/72401/73822	16
bcell.TSS_1.TSS_1	high_affinity	BP	GO:0070129	regulation of mitochondrial translation	1951-07-01	26/28891	0.00177937	0.0158672	0.0123399	12261/211064/212508/218506/52575/67267/70207	7
bcell.TSS_1.TSS_1	high_affinity	BP	GO:0080111	DNA demethylation	1951-07-01	26/28891	0.00177937	0.0158672	0.0123399	11792/15384/194388/211064/26383/56403/73945	7
bcell.TSS_1.TSS_1	high_affinity	BP	GO:1902176	negative regulation of oxidative stress-induced intrinsic apoptotic signaling pathway	1951-07-01	26/28891	0.00177937	0.0158672	0.0123399	11911/12387/15251/18024/23939/57320/68015	7
bcell.TSS_1.TSS_1	high_affinity	BP	GO:1904357	negative regulation of telomere maintenance via telomere lengthening	1951-07-01	26/28891	0.00177937	0.0158672	0.0123399	15381/21750/50912/68964/70640/72400/98956	7
bcell.TSS_1.TSS_1	high_affinity	BP	GO:0090398	cellular senescence	15/2051	91/28891	0.00180315	0.0160538	0.012485	12190/12571/17319/17428/18148/21750/22059/23955/26395/59027/66143/66409/67241/71701/99890	15
bcell.TSS_1.TSS_1	high_affinity	BP	GO:0044272	sulfur compound biosynthetic process	18/2051	119/28891	0.00183388	0.0163014	0.0126776	104112/12387/14081/22235/22333/228026/232087/233781/269941/433256/53374/59031/66902/67870/68059/68263/76775/79464	18
bcell.TSS_1.TSS_1	high_affinity	BP	GO:0009755	hormone-mediated signaling pathway	23/2051	168/28891	0.0018518	0.0164348	0.0127813	104263/12952/14081/14815/16452/16969/18673/19060/20185/20586/22215/224902/224903/26413/26457/328572/353187/56351/56736/57320/66521/70790/74132	23
bcell.TSS_1.TSS_1	high_affinity	BP	GO:0016358	dendrite development	38/2051	327/28891	0.00193332	0.0171311	0.0133228	11845/12631/13169/13631/13690/14025/14056/14815/14824/15182/16412/170728/17258/19055/19164/216856/22215/224105/224617/230234/231380/26419/270058/382056/50772/56376/60409/63872/66225/66923/67102/67886/70827/71974/73178/74117/76108/83814	38
bcell.TSS_1.TSS_1	high_affinity	BP	GO:0072524	pyridine-containing compound metabolic process	15/2051	92/28891	0.00201575	0.0178333	0.0138689	103711/107029/110208/110639/11647/15929/16498/16828/18115/18950/21881/22059/54683/59027/74080	15
bcell.TSS_1.TSS_1	high_affinity	BP	GO:0030433	ubiquitin-dependent ERAD pathway	14/2051	83/28891	0.00202017	0.0178443	0.0138774	104771/140499/14828/17156/217069/22027/22213/224727/230815/52551/59025/67163/67812/68292	14
bcell.TSS_1.TSS_1	high_affinity	BP	GO:0045740	positive regulation of DNA replication	1951-10-01	49/28891	0.00202697	0.0178762	0.0139023	12301/13211/18148/217127/22404/26419/381760/67177/68142/68964	10
bcell.TSS_1.TSS_1	high_affinity	BP	GO:0010958	regulation of amino acid import across plasma membrane	1951-06-01	20/28891	0.00206795	0.0179553	0.0139638	105727/16412/19164/19735/20539/72401	6
bcell.TSS_1.TSS_1	high_affinity	BP	GO:0016075	rRNA catabolic process	1951-06-01	20/28891	0.00206795	0.0179553	0.0139638	227715/27998/50912/68544/72544/72662	6
bcell.TSS_1.TSS_1	high_affinity	BP	GO:0031167	rRNA methylation	1951-06-01	20/28891	0.00206795	0.0179553	0.0139638	15278/217038/224481/56095/66254/67674	6
bcell.TSS_1.TSS_1	high_affinity	BP	GO:0032986	protein-DNA complex disassembly	1951-06-01	20/28891	0.00206795	0.0179553	0.0139638	101612/20586/20588/57376/77044/83796	6
bcell.TSS_1.TSS_1	high_affinity	BP	GO:0035065	regulation of histone acetylation	1951-06-01	20/28891	0.00206795	0.0179553	0.0139638	110052/18046/18432/319955/328572/57741	6
bcell.TSS_1.TSS_1	high_affinity	BP	GO:0035461	vitamin transmembrane transport	1951-06-01	20/28891	0.00206795	0.0179553	0.0139638	20509/26457/27416/330064/52710/69906	6
bcell.TSS_1.TSS_1	high_affinity	BP	GO:0036003	positive regulation of transcription from RNA polymerase II promoter in response to stress	1951-06-01	20/28891	0.00206795	0.0179553	0.0139638	11911/13198/15251/18024/22059/23939	6
bcell.TSS_1.TSS_1	high_affinity	BP	GO:0036480	neuron intrinsic apoptotic signaling pathway in response to oxidative stress	1951-06-01	20/28891	0.00206795	0.0179553	0.0139638	11911/12387/15251/17210/50754/57320	6
bcell.TSS_1.TSS_1	high_affinity	BP	GO:0042772	DNA damage response, signal transduction resulting in transcription	1951-06-01	20/28891	0.00206795	0.0179553	0.0139638	12190/19941/22059/26572/56190/67941	6
bcell.TSS_1.TSS_1	high_affinity	BP	GO:1903789	regulation of amino acid transmembrane transport	1951-06-01	20/28891	0.00206795	0.0179553	0.0139638	105727/16412/19164/19735/20539/72401	6
bcell.TSS_1.TSS_1	high_affinity	BP	GO:0009084	glutamine family amino acid biosynthetic process	1951-05-01	14/28891	0.00208686	0.0179803	0.0139833	109900/14645/14660/56454/66194	5
bcell.TSS_1.TSS_1	high_affinity	BP	GO:0018342	protein prenylation	1951-05-01	14/28891	0.00208686	0.0179803	0.0139833	110606/14272/19352/19671/72351	5
bcell.TSS_1.TSS_1	high_affinity	BP	GO:0032933	SREBP signaling pathway	1951-05-01	14/28891	0.00208686	0.0179803	0.0139833	20788/229317/231070/235623/76792	5
bcell.TSS_1.TSS_1	high_affinity	BP	GO:0097354	prenylation	1951-05-01	14/28891	0.00208686	0.0179803	0.0139833	110606/14272/19352/19671/72351	5
bcell.TSS_1.TSS_1	high_affinity	BP	GO:1903025	regulation of RNA polymerase II regulatory region sequence-specific DNA binding	1951-05-01	14/28891	0.00208686	0.0179803	0.0139833	13198/18193/328572/50754/68040	5
bcell.TSS_1.TSS_1	high_affinity	BP	GO:0048545	response to steroid hormone	31/2051	253/28891	0.00213695	0.0183837	0.0142969	104263/11502/11647/11928/12952/14815/15289/16452/16969/17196/18673/18984/19060/19777/20185/20586/21372/22215/224902/224903/26395/26413/328572/56351/56736/57320/66521/70790/72508/74132/74747	31
bcell.TSS_1.TSS_1	high_affinity	BP	GO:0010662	regulation of striated muscle cell apoptotic process	1951-12-01	66/28891	0.00215179	0.018483	0.0143742	11793/11938/12176/15499/16452/17938/18024/18148/18537/19317/22059/26419	12
bcell.TSS_1.TSS_1	high_affinity	BP	GO:0090316	positive regulation of intracellular protein transport	21/2051	150/28891	0.00216604	0.0185486	0.0144252	15516/15519/16341/16452/170770/19042/19164/19384/22433/22627/230908/23991/26413/28185/328572/50754/66366/67628/70790/74117/76709	21
bcell.TSS_1.TSS_1	high_affinity	BP	GO:0120161	regulation of cold-induced thermogenesis	21/2051	150/28891	0.00216604	0.0185486	0.0144252	104263/105171/108097/11491/11647/11911/13198/13424/14081/15499/16001/16452/16592/18618/19744/20586/21887/22228/240028/67013/72542	21
bcell.TSS_1.TSS_1	high_affinity	BP	GO:0009205	purine ribonucleoside triphosphate metabolic process	22/2051	160/28891	0.00217307	0.0185743	0.0144452	109674/11950/11951/11957/11964/13806/18103/18950/19384/20848/227197/23917/26395/66046/66218/66416/67059/67126/67680/67942/68055/79059	22
bcell.TSS_1.TSS_1	high_affinity	BP	GO:0009225	nucleotide-sugar metabolic process	1951-08-01	34/28891	0.00217898	0.0185743	0.0144452	14583/14923/17308/22235/50798/54342/58193/97884	8
bcell.TSS_1.TSS_1	high_affinity	BP	GO:0045738	negative regulation of DNA repair	1951-08-01	34/28891	0.00217898	0.0185743	0.0144452	15499/170472/18294/27050/319955/67956/74355/94232	8
bcell.TSS_1.TSS_1	high_affinity	BP	GO:0016226	iron-sulfur cluster assembly	1951-07-01	27/28891	0.00225661	0.0190622	0.0148246	216792/26425/30926/68165/68250/72199/74316	7
bcell.TSS_1.TSS_1	high_affinity	BP	GO:0031163	metallo-sulfur cluster assembly	1951-07-01	27/28891	0.00225661	0.0190622	0.0148246	216792/26425/30926/68165/68250/72199/74316	7
bcell.TSS_1.TSS_1	high_affinity	BP	GO:0034508	centromere complex assembly	1951-07-01	27/28891	0.00225661	0.0190622	0.0148246	12617/19822/215351/381280/66336/67733/67955	7
bcell.TSS_1.TSS_1	high_affinity	BP	GO:0036260	RNA capping	1951-07-01	27/28891	0.00225661	0.0190622	0.0148246	116940/227522/234728/52575/66132/66874/67724	7
bcell.TSS_1.TSS_1	high_affinity	BP	GO:0039694	viral RNA genome replication	1951-07-01	27/28891	0.00225661	0.0190622	0.0148246	11793/18521/18673/218850/235047/52513/75339	7
bcell.TSS_1.TSS_1	high_affinity	BP	GO:0070841	inclusion body assembly	1951-07-01	27/28891	0.00225661	0.0190622	0.0148246	15499/19184/216150/23950/50720/68729/81489	7
bcell.TSS_1.TSS_1	high_affinity	BP	GO:0043388	positive regulation of DNA binding	1951-11-01	58/28891	0.00229329	0.0193139	0.0150204	12387/15259/15289/16452/16600/20586/22166/328572/57320/59022/72400	11
bcell.TSS_1.TSS_1	high_affinity	BP	GO:0048538	thymus development	1951-11-01	58/28891	0.00229329	0.0193139	0.0150204	110157/11920/12125/12387/17684/19164/21812/228790/26395/26413/68964	11
bcell.TSS_1.TSS_1	high_affinity	BP	GO:0043620	regulation of DNA-templated transcription in response to stress	1951-09-01	42/28891	0.00235581	0.0198107	0.0154067	11911/13198/15251/17684/17973/18023/18024/22059/23939	9
bcell.TSS_1.TSS_1	high_affinity	BP	GO:0010332	response to gamma radiation	1951-10-01	50/28891	0.00237513	0.0199134	0.0154866	11920/12190/15499/18950/19822/19941/22059/22596/319955/66467	10
bcell.TSS_1.TSS_1	high_affinity	BP	GO:1901976	regulation of cell cycle checkpoint	1951-10-01	50/28891	0.00237513	0.0199134	0.0154866	11799/12190/12952/14155/15499/20878/209334/234069/75430/99375	10
bcell.TSS_1.TSS_1	high_affinity	BP	GO:0006790	sulfur compound metabolic process	35/2051	298/28891	0.00238349	0.0199537	0.0155179	104112/12387/14081/14104/14629/18537/18618/20917/216792/22235/22333/228026/232087/233781/236539/26425/269378/269941/30926/330064/433256/53374/59031/66902/67870/68059/68165/68250/68263/72199/73724/74008/74316/76775/79464	35
bcell.TSS_1.TSS_1	high_affinity	BP	GO:1900182	positive regulation of protein localization to nucleus	16/2051	103/28891	0.00242953	0.0203089	0.0157942	15516/15519/16452/18148/19056/19164/19384/217127/22433/230908/233726/26413/328572/57320/70790/72400	16
bcell.TSS_1.TSS_1	high_affinity	BP	GO:0001836	release of cytochrome c from mitochondria	1951-12-01	67/28891	0.00245503	0.0204915	0.0159362	105675/110175/12122/12125/12176/170770/17210/22059/53357/66092/66525/70310	12
bcell.TSS_1.TSS_1	high_affinity	BP	GO:0019827	stem cell population maintenance	27/2051	213/28891	0.00246998	0.0205856	0.0160094	104263/110157/12055/15182/16600/16825/17765/19646/20586/20588/20848/210529/21847/22070/238247/26419/268996/30877/56306/57376/66213/67155/69790/69792/72515/77045/99375	27
bcell.TSS_1.TSS_1	high_affinity	BP	GO:1901991	negative regulation of mitotic cell cycle phase transition	24/2051	182/28891	0.00248191	0.0206543	0.0160628	107047/11799/11920/12649/12905/14056/16600/17535/19360/19941/209334/22059/225182/22680/234069/27354/330177/56190/67941/68014/68077/69917/72400/75430	24
bcell.TSS_1.TSS_1	high_affinity	BP	GO:0043525	positive regulation of neuron apoptotic process	15/2051	94/28891	0.00250369	0.020774	0.0161559	11911/11920/12125/12387/13198/14815/14824/170770/17210/18673/216150/22059/231872/26419/50754	15
bcell.TSS_1.TSS_1	high_affinity	BP	GO:0051310	metaphase chromosome alignment	15/2051	94/28891	0.00250369	0.020774	0.0161559	100502766/108911/11799/12190/12617/13424/16211/18221/22680/270058/52023/54204/67177/72124/72400	15
bcell.TSS_1.TSS_1	high_affinity	BP	GO:2000036	regulation of stem cell population maintenance	13/2051	76/28891	0.00253166	0.020975	0.0163122	104263/12055/15182/19646/20586/20588/238247/268996/56306/57376/67155/72515/77045	13
bcell.TSS_1.TSS_1	high_affinity	BP	GO:0032481	positive regulation of type I interferon production	14/2051	85/28891	0.00254231	0.0210322	0.0163567	13211/14433/15289/15510/15519/225471/27041/28185/338364/67065/70428/71609/74414/78781	14
bcell.TSS_1.TSS_1	high_affinity	BP	GO:0006023	aminoglycan biosynthetic process	1951-11-01	59/28891	0.00264123	0.0217862	0.0169431	117592/12445/22235/233781/269941/27416/53374/53625/59031/67300/76775	11
bcell.TSS_1.TSS_1	high_affinity	BP	GO:2000630	positive regulation of miRNA metabolic process	1951-11-01	59/28891	0.00264123	0.0217862	0.0169431	14815/15251/16600/17127/20586/20788/20848/21812/22059/30877/71701	11
bcell.TSS_1.TSS_1	high_affinity	BP	GO:1900368	regulation of post-transcriptional gene silencing by regulatory ncRNA	1951-08-01	35/28891	0.00265131	0.0218373	0.0169828	103284/20848/21843/22059/56417/72133/80912/80913	8
bcell.TSS_1.TSS_1	high_affinity	BP	GO:0006096	glycolytic process	16/2051	104/28891	0.00268603	0.0220909	0.01718	13806/13808/14433/14635/15251/15277/16969/18641/19164/20185/20848/22228/328572/56428/72141/74747	16
bcell.TSS_1.TSS_1	high_affinity	BP	GO:0045540	regulation of cholesterol biosynthetic process	1951-06-01	21/28891	0.00272295	0.0222964	0.0173399	18984/19302/20280/20655/20788/235623	6
bcell.TSS_1.TSS_1	high_affinity	BP	GO:0090043	regulation of tubulin deacetylation	1951-06-01	21/28891	0.00272295	0.0222964	0.0173399	108946/13486/14272/228714/328572/75565	6
bcell.TSS_1.TSS_1	high_affinity	BP	GO:0106118	regulation of sterol biosynthetic process	1951-06-01	21/28891	0.00272295	0.0222964	0.0173399	18984/19302/20280/20655/20788/235623	6
bcell.TSS_1.TSS_1	high_affinity	BP	GO:1901983	regulation of protein acetylation	1951-09-01	43/28891	0.00279471	0.0228174	0.017745	110052/15182/18046/18432/22433/319955/328572/57320/57741	9
bcell.TSS_1.TSS_1	high_affinity	BP	GO:1905710	positive regulation of membrane permeability	1951-09-01	43/28891	0.00279471	0.0228174	0.017745	105675/11740/12122/12125/12176/14629/16792/170770/22059	9
bcell.TSS_1.TSS_1	high_affinity	BP	GO:0071480	cellular response to gamma radiation	1951-07-01	28/28891	0.00282675	0.0230454	0.0179223	11920/15499/19822/19941/22059/22596/66467	7
bcell.TSS_1.TSS_1	high_affinity	BP	GO:0000722	telomere maintenance via recombination	1951-05-01	15/28891	0.00294861	0.0237968	0.0185067	114714/12190/19360/21750/67241	5
bcell.TSS_1.TSS_1	high_affinity	BP	GO:0002566	somatic diversification of immune receptors via somatic mutation	1951-05-01	15/28891	0.00294861	0.0237968	0.0185067	17688/18861/22256/56045/56417	5
bcell.TSS_1.TSS_1	high_affinity	BP	GO:0030206	chondroitin sulfate biosynthetic process	1951-05-01	15/28891	0.00294861	0.0237968	0.0185067	22235/233781/269941/53374/59031	5
bcell.TSS_1.TSS_1	high_affinity	BP	GO:0034244	negative regulation of transcription elongation by RNA polymerase II	1951-05-01	15/28891	0.00294861	0.0237968	0.0185067	14056/170472/24116/27632/58230	5
bcell.TSS_1.TSS_1	high_affinity	BP	GO:0070207	protein homotrimerization	1951-05-01	15/28891	0.00294861	0.0237968	0.0185067	17319/18391/20514/69634/71701	5
bcell.TSS_1.TSS_1	high_affinity	BP	GO:0071501	cellular response to sterol depletion	1951-05-01	15/28891	0.00294861	0.0237968	0.0185067	20788/229317/231070/235623/76792	5
bcell.TSS_1.TSS_1	high_affinity	BP	GO:2000622	regulation of nuclear-transcribed mRNA catabolic process, nonsense-mediated decay	1951-05-01	15/28891	0.00294861	0.0237968	0.0185067	15384/192160/192170/56403/75420	5
bcell.TSS_1.TSS_1	high_affinity	BP	GO:0106106	cold-induced thermogenesis	21/2051	154/28891	0.00298955	0.0240925	0.0187367	104263/105171/108097/11491/11647/11911/13198/13424/14081/15499/16001/16452/16592/18618/19744/20586/21887/22228/240028/67013/72542	21
bcell.TSS_1.TSS_1	high_affinity	BP	GO:0001659	temperature homeostasis	25/2051	195/28891	0.00300007	0.0241426	0.0187757	104263/105171/108097/11491/11647/11911/13198/13424/14081/15499/16001/16452/16592/18412/18618/19744/20586/20848/21887/22228/240028/26383/26457/67013/72542	25
bcell.TSS_1.TSS_1	high_affinity	BP	GO:0071560	cellular response to transforming growth factor beta stimulus	30/2051	248/28891	0.00302364	0.0242974	0.018896	107321/11491/11502/14718/14815/14828/15182/16001/16969/17127/17684/19042/19303/19646/20848/214162/21812/21813/22059/22433/22612/238247/23939/328572/56306/56440/66354/66513/74117/98403	30
bcell.TSS_1.TSS_1	high_affinity	BP	GO:0046902	regulation of mitochondrial membrane permeability	1951-11-01	60/28891	0.00303053	0.0243179	0.018912	105675/11740/12122/12125/12176/14629/15277/170770/20848/22059/56428	11
bcell.TSS_1.TSS_1	high_affinity	BP	GO:0002200	somatic diversification of immune receptors	14/2051	87/28891	0.00317071	0.0254064	0.0197585	11920/14056/15289/15510/17688/18861/22256/225888/27354/55982/56045/56417/58230/72544	14
bcell.TSS_1.TSS_1	high_affinity	BP	GO:0019079	viral genome replication	18/2051	125/28891	0.00318179	0.0254588	0.0197993	11793/12454/13194/16201/18521/18673/218850/235047/23825/27103/52513/56417/67241/67738/73158/75339/78781/98415	18
bcell.TSS_1.TSS_1	high_affinity	BP	GO:0070972	protein localization to endoplasmic reticulum	13/2051	78/28891	0.00320433	0.0255774	0.0198915	12033/14828/170829/17938/218490/218544/224727/231070/52551/56495/66661/68585/98732	13
bcell.TSS_1.TSS_1	high_affinity	BP	GO:0009060	aerobic respiration	25/2051	196/28891	0.00321243	0.0255774	0.0198915	104112/105675/11428/11429/11564/11950/11957/12122/12176/12858/15251/15929/20917/227197/56428/57320/66046/66218/66416/66576/67126/67267/67680/68077/68263	25
bcell.TSS_1.TSS_1	high_affinity	BP	GO:0032728	positive regulation of interferon-beta production	1951-10-01	52/28891	0.00321485	0.0255774	0.0198915	13211/15289/15519/28185/338364/67065/70428/71609/74414/78781	10
bcell.TSS_1.TSS_1	high_affinity	BP	GO:2000677	regulation of transcription regulatory region DNA binding	1951-10-01	52/28891	0.00321485	0.0255774	0.0198915	12387/13198/16600/16969/18193/19164/328572/50754/57320/68040	10
bcell.TSS_1.TSS_1	high_affinity	BP	GO:0043502	regulation of muscle adaptation	16/2051	106/28891	0.00326657	0.0259521	0.0201829	114674/11534/11546/11938/14815/16600/17127/17258/18124/18438/19055/19735/230857/28185/30926/328572	16
bcell.TSS_1.TSS_1	high_affinity	BP	GO:0051438	regulation of ubiquitin-protein transferase activity	1951-09-01	44/28891	0.00329576	0.0260876	0.0202882	100503670/105171/106021/14155/16885/19164/20115/50754/57320	9
bcell.TSS_1.TSS_1	high_affinity	BP	GO:0072595	maintenance of protein localization in organelle	1951-09-01	44/28891	0.00329576	0.0260876	0.0202882	106021/107566/14828/15277/209361/22166/231070/57320/63856	9
bcell.TSS_1.TSS_1	high_affinity	BP	GO:0002244	hematopoietic progenitor cell differentiation	24/2051	186/28891	0.00330222	0.0260876	0.0202882	12571/15289/16498/16923/17684/18024/19164/20687/210529/213541/22059/223922/22596/226562/234069/244059/52123/56417/57317/66432/71988/74206/76813/78697	24
bcell.TSS_1.TSS_1	high_affinity	BP	GO:0071383	cellular response to steroid hormone stimulus	24/2051	186/28891	0.00330222	0.0260876	0.0202882	104263/11928/12952/14815/16452/16969/18673/19060/19777/20185/20586/22215/224902/224903/26413/328572/56351/56736/57320/66521/70790/72508/74132/74747	24
bcell.TSS_1.TSS_1	high_affinity	BP	GO:1903046	meiotic cell cycle process	29/2051	239/28891	0.00335574	0.026473	0.020588	104806/110147/114714/11799/11920/12125/12190/12448/12617/13194/15499/17220/17535/19355/19360/20878/213541/223499/224727/227707/26428/268930/28114/28135/54204/71711/74117/74386/76915	29
bcell.TSS_1.TSS_1	high_affinity	BP	GO:0055017	cardiac muscle tissue growth	17/2051	116/28891	0.00339276	0.0267275	0.0207859	11546/12387/14815/15182/17684/19735/20182/21812/21813/232334/26413/28185/328572/56376/68861/77044/77446	17
bcell.TSS_1.TSS_1	high_affinity	BP	GO:0019058	viral life cycle	30/2051	250/28891	0.00340637	0.0267971	0.02084	11793/12215/12454/13194/15289/16201/16410/17254/17535/18521/18673/19360/217069/218850/227738/235047/23825/27103/27354/52513/54198/56417/66949/67241/67738/73158/75339/78781/80743/98415	30
bcell.TSS_1.TSS_1	high_affinity	BP	GO:0006891	intra-Golgi vesicle-mediated transport	1951-07-01	29/28891	0.00350099	0.0274261	0.0213292	102339/18195/19346/238123/27277/53612/56494	7
bcell.TSS_1.TSS_1	high_affinity	BP	GO:0042558	pteridine-containing compound metabolic process	1951-07-01	29/28891	0.00350099	0.0274261	0.0213292	108147/110391/14287/17768/19286/20425/270685	7
bcell.TSS_1.TSS_1	high_affinity	BP	GO:0046688	response to copper ion	1951-07-01	29/28891	0.00350099	0.0274261	0.0213292	11979/15499/18023/18024/20322/20655/57320	7
bcell.TSS_1.TSS_1	high_affinity	BP	GO:0006089	lactate metabolic process	1951-06-01	22/28891	0.00352174	0.0274354	0.0213364	14651/15251/16828/22059/56428/57320	6
bcell.TSS_1.TSS_1	high_affinity	BP	GO:0020027	hemoglobin metabolic process	1951-06-01	22/28891	0.00352174	0.0274354	0.0213364	14664/15251/15467/16600/16825/54198	6
bcell.TSS_1.TSS_1	high_affinity	BP	GO:0031060	regulation of histone methylation	1951-06-01	22/28891	0.00352174	0.0274354	0.0213364	110147/13626/22433/24116/27632/69612	6
bcell.TSS_1.TSS_1	high_affinity	BP	GO:0035330	regulation of hippo signaling	1951-06-01	22/28891	0.00352174	0.0274354	0.0213364	105171/17169/21843/232334/319710/74137	6
bcell.TSS_1.TSS_1	high_affinity	BP	GO:1902475	L-alpha-amino acid transmembrane transport	1951-12-01	70/28891	0.0035791	0.0278435	0.0216538	105727/11987/14664/16412/17254/19164/19735/20514/20539/330836/68267/72401	12
bcell.TSS_1.TSS_1	high_affinity	BP	GO:0010389	regulation of G2/M transition of mitotic cell cycle	16/2051	107/28891	0.00359348	0.0279166	0.0217107	108911/114714/11920/12571/12649/16906/17535/19360/225182/27354/330177/382985/68077/68964/69917/72400	16
bcell.TSS_1.TSS_1	high_affinity	BP	GO:0046942	carboxylic acid transport	40/2051	362/28891	0.00370246	0.0285878	0.0222327	104681/105727/107508/11957/11987/12934/13358/14057/14081/14664/14815/16412/16592/171429/17254/17319/18023/18669/19164/19735/20509/20514/20539/22228/231549/239273/241296/26457/27416/330064/330836/433256/53357/58887/66350/68267/69906/72401/72508/73822	40
bcell.TSS_1.TSS_1	high_affinity	BP	GO:0003300	cardiac muscle hypertrophy	17/2051	117/28891	0.00371301	0.0285878	0.0222327	11534/11546/11938/14056/14815/17127/17258/18124/18438/19055/19735/229877/230857/28185/30926/328572/56376	17
bcell.TSS_1.TSS_1	high_affinity	BP	GO:1902895	positive regulation of miRNA transcription	1951-10-01	53/28891	0.0037151	0.0285878	0.0222327	14815/15251/16600/17127/20586/20788/20848/21812/22059/30877	10
bcell.TSS_1.TSS_1	high_affinity	BP	GO:0000244	spliceosomal tri-snRNP complex assembly	1951-04-01	10/28891	0.00375633	0.0285878	0.0222327	22258/27756/28000/70767	4
bcell.TSS_1.TSS_1	high_affinity	BP	GO:0000492	box C/D snoRNP assembly	1951-04-01	10/28891	0.00375633	0.0285878	0.0222327	20826/229937/27275/28109	4
bcell.TSS_1.TSS_1	high_affinity	BP	GO:0006563	L-serine metabolic process	1951-04-01	10/28891	0.00375633	0.0285878	0.0222327	100678/107272/20425/236539	4
bcell.TSS_1.TSS_1	high_affinity	BP	GO:0006646	phosphatidylethanolamine biosynthetic process	1951-04-01	10/28891	0.00375633	0.0285878	0.0222327	12660/26457/320951/68671	4
bcell.TSS_1.TSS_1	high_affinity	BP	GO:0015820	leucine transport	1951-04-01	10/28891	0.00375633	0.0285878	0.0222327	17254/20539/330836/72401	4
bcell.TSS_1.TSS_1	high_affinity	BP	GO:0018023	peptidyl-lysine trimethylation	1951-04-01	10/28891	0.00375633	0.0285878	0.0222327	207965/214162/224440/52690	4
bcell.TSS_1.TSS_1	high_affinity	BP	GO:0032056	positive regulation of translation in response to stress	1951-04-01	10/28891	0.00375633	0.0285878	0.0222327	16210/17973/27103/67843	4
bcell.TSS_1.TSS_1	high_affinity	BP	GO:0035360	positive regulation of peroxisome proliferator activated receptor signaling pathway	1951-04-01	10/28891	0.00375633	0.0285878	0.0222327	16592/17684/56310/75302	4
bcell.TSS_1.TSS_1	high_affinity	BP	GO:0043966	histone H3 acetylation	1951-04-01	10/28891	0.00375633	0.0285878	0.0222327	109115/20586/328572/75565	4
bcell.TSS_1.TSS_1	high_affinity	BP	GO:0045039	protein insertion into mitochondrial inner membrane	1951-04-01	10/28891	0.00375633	0.0285878	0.0222327	28185/30056/56322/69923	4
bcell.TSS_1.TSS_1	high_affinity	BP	GO:0045898	regulation of RNA polymerase II transcription preinitiation complex assembly	1951-04-01	10/28891	0.00375633	0.0285878	0.0222327	15289/22059/54343/71902	4
bcell.TSS_1.TSS_1	high_affinity	BP	GO:0090084	negative regulation of inclusion body assembly	1951-04-01	10/28891	0.00375633	0.0285878	0.0222327	15499/23950/50720/81489	4
bcell.TSS_1.TSS_1	high_affinity	BP	GO:0071214	cellular response to abiotic stimulus	38/2051	340/28891	0.00378803	0.0287511	0.0223596	107723/11920/11928/12190/12387/12905/13194/13603/13665/14718/15499/170770/18148/192662/19355/19822/19941/213990/22059/22591/22596/231549/231724/235323/26447/27103/328572/50754/56349/56384/56428/57741/66467/67738/68142/80905/98415/99375	38
bcell.TSS_1.TSS_1	high_affinity	BP	GO:0104004	cellular response to environmental stimulus	38/2051	340/28891	0.00378803	0.0287511	0.0223596	107723/11920/11928/12190/12387/12905/13194/13603/13665/14718/15499/170770/18148/192662/19355/19822/19941/213990/22059/22591/22596/231549/231724/235323/26447/27103/328572/50754/56349/56384/56428/57741/66467/67738/68142/80905/98415/99375	38
bcell.TSS_1.TSS_1	high_affinity	BP	GO:0071559	response to transforming growth factor beta	30/2051	252/28891	0.00382946	0.0289728	0.022532	107321/11491/11502/14718/14815/14828/15182/16001/16969/17127/17684/19042/19303/19646/20848/214162/21812/21813/22059/22433/22612/238247/23939/328572/56306/56440/66354/66513/74117/98403	30
bcell.TSS_1.TSS_1	high_affinity	BP	GO:0033260	nuclear DNA replication	1951-08-01	37/28891	0.00383273	0.0289728	0.022532	12190/170472/17220/22404/67177/67444/68142/69270	8
bcell.TSS_1.TSS_1	high_affinity	BP	GO:0060966	regulation of gene silencing by regulatory ncRNA	1951-08-01	37/28891	0.00383273	0.0289728	0.022532	103284/20848/21843/22059/56417/72133/80912/80913	8
bcell.TSS_1.TSS_1	high_affinity	BP	GO:0010611	regulation of cardiac muscle hypertrophy	13/2051	80/28891	0.00401558	0.0300968	0.0234062	11534/11546/14815/17127/17258/18124/18438/19055/19735/230857/28185/30926/328572	13
bcell.TSS_1.TSS_1	high_affinity	BP	GO:0042306	regulation of protein import into nucleus	13/2051	80/28891	0.00401558	0.0300968	0.0234062	15516/15519/16452/19164/19384/22433/230908/26413/269113/328572/70769/70790/71844	13
bcell.TSS_1.TSS_1	high_affinity	BP	GO:0002098	tRNA wobble uridine modification	1951-05-01	16/28891	0.00404046	0.0300968	0.0234062	100087/230233/233189/66965/72341	5
bcell.TSS_1.TSS_1	high_affinity	BP	GO:0006264	mitochondrial DNA replication	1951-05-01	16/28891	0.00404046	0.0300968	0.0234062	16882/381760/382985/50776/74528	5
bcell.TSS_1.TSS_1	high_affinity	BP	GO:0006991	response to sterol depletion	1951-05-01	16/28891	0.00404046	0.0300968	0.0234062	20788/229317/231070/235623/76792	5
bcell.TSS_1.TSS_1	high_affinity	BP	GO:0009070	serine family amino acid biosynthetic process	1951-05-01	16/28891	0.00404046	0.0300968	0.0234062	100678/107272/20425/20768/236539	5
bcell.TSS_1.TSS_1	high_affinity	BP	GO:0009176	pyrimidine deoxyribonucleoside monophosphate metabolic process	1951-05-01	16/28891	0.00404046	0.0300968	0.0234062	103850/110074/18103/20425/79059	5
bcell.TSS_1.TSS_1	high_affinity	BP	GO:0031573	mitotic intra-S DNA damage checkpoint signaling	1951-05-01	16/28891	0.00404046	0.0300968	0.0234062	17535/22591/231724/66131/71711	5
bcell.TSS_1.TSS_1	high_affinity	BP	GO:0035358	regulation of peroxisome proliferator activated receptor signaling pathway	1951-05-01	16/28891	0.00404046	0.0300968	0.0234062	16592/17684/228790/56310/75302	5
bcell.TSS_1.TSS_1	high_affinity	BP	GO:0042921	glucocorticoid receptor signaling pathway	1951-05-01	16/28891	0.00404046	0.0300968	0.0234062	12952/14815/18673/19060/56351	5
bcell.TSS_1.TSS_1	high_affinity	BP	GO:1901522	positive regulation of transcription from RNA polymerase II promoter involved in cellular response to chemical stimulus	1951-05-01	16/28891	0.00404046	0.0300968	0.0234062	11911/15251/18024/22059/22433	5
bcell.TSS_1.TSS_1	high_affinity	BP	GO:0015849	organic acid transport	40/2051	364/28891	0.00407143	0.0302873	0.0235544	104681/105727/107508/11957/11987/12934/13358/14057/14081/14664/14815/16412/16592/171429/17254/17319/18023/18669/19164/19735/20509/20514/20539/22228/231549/239273/241296/26457/27416/330064/330836/433256/53357/58887/66350/68267/69906/72401/72508/73822	40
bcell.TSS_1.TSS_1	high_affinity	BP	GO:0006892	post-Golgi vesicle-mediated transport	15/2051	99/28891	0.00416262	0.0309247	0.0240501	11736/11781/16558/16792/17918/18195/20742/226744/235574/320615/53612/56433/66460/66482/98710	15
bcell.TSS_1.TSS_1	high_affinity	BP	GO:0006024	glycosaminoglycan biosynthetic process	1951-10-01	54/28891	0.00427503	0.0316341	0.0246018	117592/12445/22235/233781/269941/27416/53374/59031/67300/76775	10
bcell.TSS_1.TSS_1	high_affinity	BP	GO:0031577	spindle checkpoint signaling	1951-10-01	54/28891	0.00427503	0.0316341	0.0246018	107047/11799/11920/15499/20878/209334/22680/234069/68014/75430	10
bcell.TSS_1.TSS_1	high_affinity	BP	GO:0042307	positive regulation of protein import into nucleus	1951-10-01	54/28891	0.00427503	0.0316341	0.0246018	15516/15519/16452/19164/19384/22433/230908/26413/328572/70790	10
bcell.TSS_1.TSS_1	high_affinity	BP	GO:0051156	glucose 6-phosphate metabolic process	1951-07-01	30/28891	0.00429092	0.0316681	0.0246282	110208/110639/15277/18023/21881/22059/68401	7
bcell.TSS_1.TSS_1	high_affinity	BP	GO:0098869	cellular oxidant detoxification	1951-07-01	30/28891	0.00429092	0.0316681	0.0246282	11758/140742/18024/18115/18477/20655/22166	7
bcell.TSS_1.TSS_1	high_affinity	BP	GO:0046364	monosaccharide biosynthetic process	16/2051	109/28891	0.0043281	0.0319006	0.024809	110208/11364/11911/12952/13194/13806/14433/14718/14815/15251/19386/20322/328572/59031/68401/75805	16
bcell.TSS_1.TSS_1	high_affinity	BP	GO:0032535	regulation of cellular component size	44/2051	411/28891	0.00435205	0.032035	0.0249135	101497/105722/107045/107723/11538/11845/12340/12345/12631/12725/12729/13169/13690/14025/15516/15519/15982/16885/171207/17973/18148/19334/207278/20740/20742/211673/22003/22350/22388/225348/230234/241296/30948/328572/66096/67605/68585/74117/74132/74192/76499/76709/80913/93675	44
bcell.TSS_1.TSS_1	high_affinity	BP	GO:0010665	regulation of cardiac muscle cell apoptotic process	1951-11-01	63/28891	0.00448168	0.0327356	0.0254584	11793/11938/12176/15499/16452/18024/18148/18537/19317/22059/26419	11
bcell.TSS_1.TSS_1	high_affinity	BP	GO:0043457	regulation of cellular respiration	1951-11-01	63/28891	0.00448168	0.0327356	0.0254584	105675/12176/13603/15251/16155/57320/67267/68015/68077/71701/72170	11
bcell.TSS_1.TSS_1	high_affinity	BP	GO:1903078	positive regulation of protein localization to plasma membrane	1951-11-01	63/28891	0.00448168	0.0327356	0.0254584	11845/16412/17918/18412/20742/22350/226744/235574/23991/74117/74998	11
bcell.TSS_1.TSS_1	high_affinity	BP	GO:0006144	purine nucleobase metabolic process	1951-06-01	23/28891	0.00448225	0.0327356	0.0254584	11534/11821/18950/20425/231327/67054	6
bcell.TSS_1.TSS_1	high_affinity	BP	GO:0044827	modulation by host of viral genome replication	1951-06-01	23/28891	0.00448225	0.0327356	0.0254584	12454/18673/27103/52513/67241/98415	6
bcell.TSS_1.TSS_1	high_affinity	BP	GO:0098780	response to mitochondrial depolarisation	1951-06-01	23/28891	0.00448225	0.0327356	0.0254584	15277/18412/22333/51897/56310/59026	6
bcell.TSS_1.TSS_1	high_affinity	BP	GO:0032608	interferon-beta production	1951-12-01	72/28891	0.00453554	0.0330388	0.0256942	13211/15289/15519/19043/19696/28185/338364/67065/70428/71609/74414/78781	12
bcell.TSS_1.TSS_1	high_affinity	BP	GO:0032648	regulation of interferon-beta production	1951-12-01	72/28891	0.00453554	0.0330388	0.0256942	13211/15289/15519/19043/19696/28185/338364/67065/70428/71609/74414/78781	12
bcell.TSS_1.TSS_1	high_affinity	BP	GO:0016233	telomere capping	1951-08-01	38/28891	0.00455794	0.0330731	0.0257209	11920/17535/19360/21750/26413/27354/53379/69917	8
bcell.TSS_1.TSS_1	high_affinity	BP	GO:0046825	regulation of protein export from nucleus	1951-08-01	38/28891	0.00455794	0.0330731	0.0257209	103573/19042/217378/22166/22627/57320/67628/72170	8
bcell.TSS_1.TSS_1	high_affinity	BP	GO:1905168	positive regulation of double-strand break repair via homologous recombination	1951-08-01	38/28891	0.00455794	0.0330731	0.0257209	103537/13831/233908/319955/56397/72199/75560/77044	8
bcell.TSS_1.TSS_1	high_affinity	BP	GO:0045132	meiotic chromosome segregation	15/2051	100/28891	0.00458327	0.0332139	0.0258304	110147/11920/12190/12448/12617/13194/17535/20878/223499/224727/227707/28135/54204/74117/76915	15
bcell.TSS_1.TSS_1	high_affinity	BP	GO:0009743	response to carbohydrate	27/2051	223/28891	0.00466969	0.0337965	0.0262835	107723/110157/11799/14645/15251/16001/171429/18641/19055/19056/20462/20586/209354/217127/22228/223775/22433/328572/50868/53357/56455/667118/67177/74386/74998/78894/94353	27
bcell.TSS_1.TSS_1	high_affinity	BP	GO:0010508	positive regulation of autophagy	21/2051	160/28891	0.00470618	0.0340167	0.0264547	11740/12122/12125/12176/13198/140742/15251/15289/18412/209131/22333/22433/227738/237782/26395/338364/51897/67154/73158/74270/98732	21
bcell.TSS_1.TSS_1	high_affinity	BP	GO:0089718	amino acid import across plasma membrane	1951-10-01	55/28891	0.00489939	0.0353222	0.02747	105727/11987/14664/16412/17254/19164/19735/20514/20539/72401	10
bcell.TSS_1.TSS_1	high_affinity	BP	GO:2000378	negative regulation of reactive oxygen species metabolic process	1951-10-01	55/28891	0.00489939	0.0353222	0.02747	11793/12176/15251/15277/15510/20848/22059/22333/56321/57320	10
bcell.TSS_1.TSS_1	high_affinity	BP	GO:0032890	regulation of organic acid transport	15/2051	101/28891	0.0050378	0.0362735	0.0282098	105727/107508/11957/12934/14081/14815/16412/17319/19164/19735/20539/433256/53357/58887/72401	15
bcell.TSS_1.TSS_1	high_affinity	BP	GO:0045911	positive regulation of DNA recombination	1951-12-01	73/28891	0.00508494	0.0365191	0.0284008	103537/13831/18861/225888/233908/319955/55982/56397/72199/72544/75560/77044	12
bcell.TSS_1.TSS_1	high_affinity	BP	GO:1902893	regulation of miRNA transcription	1951-12-01	73/28891	0.00508494	0.0365191	0.0284008	14815/15182/15251/16600/17127/20185/20586/20788/20848/21812/22059/30877	12
bcell.TSS_1.TSS_1	high_affinity	BP	GO:0001832	blastocyst growth	1951-07-01	31/28891	0.0052084	0.0372626	0.028979	12190/12649/14824/20586/27354/63856/69270	7
bcell.TSS_1.TSS_1	high_affinity	BP	GO:0006536	glutamate metabolic process	1951-07-01	31/28891	0.0052084	0.0372626	0.028979	109900/14287/14629/14645/14660/14718/56454	7
bcell.TSS_1.TSS_1	high_affinity	BP	GO:2000765	regulation of cytoplasmic translation	1951-07-01	31/28891	0.0052084	0.0372626	0.028979	12785/13211/16210/17973/213541/27103/56403	7
bcell.TSS_1.TSS_1	high_affinity	BP	GO:0010824	regulation of centrosome duplication	1951-09-01	47/28891	0.00523126	0.0372933	0.0290029	100502766/103573/18148/209334/225659/26425/54375/68729/98956	9
bcell.TSS_1.TSS_1	high_affinity	BP	GO:2000772	regulation of cellular senescence	1951-09-01	47/28891	0.00523126	0.0372933	0.0290029	12571/17319/21750/22059/23955/59027/66143/66409/71701	9
bcell.TSS_1.TSS_1	high_affinity	BP	GO:0045621	positive regulation of lymphocyte differentiation	19/2051	141/28891	0.00523263	0.0372933	0.0290029	12400/14998/15284/15519/18950/20227/20586/20588/20667/21813/22433/234069/243910/57376/59032/66923/67155/77044/83796	19
bcell.TSS_1.TSS_1	high_affinity	BP	GO:0014897	striated muscle hypertrophy	17/2051	121/28891	0.0052531	0.0373916	0.0290794	11534/11546/11938/14056/14815/17127/17258/18124/18438/19055/19735/229877/230857/28185/30926/328572/56376	17
bcell.TSS_1.TSS_1	high_affinity	BP	GO:0048588	developmental cell growth	33/2051	291/28891	0.00533632	0.0379359	0.0295026	11538/11546/12387/13169/13690/14025/14815/15516/15519/15982/16210/16401/16412/16885/171207/19735/20878/21813/223499/225348/240396/27103/28185/328572/51886/56376/66225/68585/74117/74132/76499/80913/83814	33
bcell.TSS_1.TSS_1	high_affinity	BP	GO:0009208	pyrimidine ribonucleoside triphosphate metabolic process	1951-05-01	17/28891	0.0053931	0.0380502	0.0295915	18103/51797/69719/79059/80914	5
bcell.TSS_1.TSS_1	high_affinity	BP	GO:0031053	primary miRNA processing	1951-05-01	17/28891	0.0053931	0.0380502	0.0295915	14000/20383/20848/53379/68092	5
bcell.TSS_1.TSS_1	high_affinity	BP	GO:0043923	positive regulation by host of viral transcription	1951-05-01	17/28891	0.0053931	0.0380502	0.0295915	20586/328572/66354/72462/98415	5
bcell.TSS_1.TSS_1	high_affinity	BP	GO:0071498	cellular response to fluid shear stress	1951-05-01	17/28891	0.0053931	0.0380502	0.0295915	16600/18024/211401/22433/23939	5
bcell.TSS_1.TSS_1	high_affinity	BP	GO:0072350	tricarboxylic acid metabolic process	1951-05-01	17/28891	0.0053931	0.0380502	0.0295915	104112/109900/11428/11429/15929	5
bcell.TSS_1.TSS_1	high_affinity	BP	GO:0097428	protein maturation by iron-sulfur cluster transfer	1951-05-01	17/28891	0.0053931	0.0380502	0.0295915	30926/68250/72199/74316/78653	5
bcell.TSS_1.TSS_1	high_affinity	BP	GO:0048638	regulation of developmental growth	43/2051	405/28891	0.00552222	0.0386411	0.0300511	109241/11538/11546/12125/12631/13046/13169/13690/14025/14815/14824/15182/15284/15499/15982/16001/16885/171207/17684/17938/19206/19377/19735/20185/20655/20848/21812/21813/22350/225348/232334/26383/26413/28185/328572/58231/68585/72508/74117/74132/76499/80913/83814	43
bcell.TSS_1.TSS_1	high_affinity	BP	GO:0014743	regulation of muscle hypertrophy	13/2051	83/28891	0.00553575	0.0386411	0.0300511	11534/11546/14815/17127/17258/18124/18438/19055/19735/230857/28185/30926/328572	13
bcell.TSS_1.TSS_1	high_affinity	BP	GO:0000101	sulfur amino acid transport	1951-04-01	11/28891	0.0055733	0.0386411	0.0300511	17254/18023/20539/73822	4
bcell.TSS_1.TSS_1	high_affinity	BP	GO:0006591	ornithine metabolic process	1951-04-01	11/28891	0.0055733	0.0386411	0.0300511	109900/18263/54375/56454	4
bcell.TSS_1.TSS_1	high_affinity	BP	GO:0009215	purine deoxyribonucleoside triphosphate metabolic process	1951-04-01	11/28891	0.0055733	0.0386411	0.0300511	11534/14923/18950/56045	4
bcell.TSS_1.TSS_1	high_affinity	BP	GO:0010826	negative regulation of centrosome duplication	1951-04-01	11/28891	0.0055733	0.0386411	0.0300511	100502766/18148/26425/68729	4
bcell.TSS_1.TSS_1	high_affinity	BP	GO:0015780	nucleotide-sugar transmembrane transport	1951-04-01	11/28891	0.0055733	0.0386411	0.0300511	228368/228875/67843/74102	4
bcell.TSS_1.TSS_1	high_affinity	BP	GO:0015803	branched-chain amino acid transport	1951-04-01	11/28891	0.0055733	0.0386411	0.0300511	17254/20539/330836/72401	4
bcell.TSS_1.TSS_1	high_affinity	BP	GO:0018206	peptidyl-methionine modification	1951-04-01	11/28891	0.0055733	0.0386411	0.0300511	231713/56307/68023/74838	4
bcell.TSS_1.TSS_1	high_affinity	BP	GO:0045542	positive regulation of cholesterol biosynthetic process	1951-04-01	11/28891	0.0055733	0.0386411	0.0300511	18984/20280/20788/235623	4
bcell.TSS_1.TSS_1	high_affinity	BP	GO:0046606	negative regulation of centrosome cycle	1951-04-01	11/28891	0.0055733	0.0386411	0.0300511	100502766/18148/26425/68729	4
bcell.TSS_1.TSS_1	high_affinity	BP	GO:0075522	IRES-dependent viral translational initiation	1951-04-01	11/28891	0.0055733	0.0386411	0.0300511	13669/18521/19205/27979	4
bcell.TSS_1.TSS_1	high_affinity	BP	GO:0090309	positive regulation of DNA methylation-dependent heterochromatin formation	1951-04-01	11/28891	0.0055733	0.0386411	0.0300511	218850/223828/54343/75339	4
bcell.TSS_1.TSS_1	high_affinity	BP	GO:0106120	positive regulation of sterol biosynthetic process	1951-04-01	11/28891	0.0055733	0.0386411	0.0300511	18984/20280/20788/235623	4
bcell.TSS_1.TSS_1	high_affinity	BP	GO:0007062	sister chromatid cohesion	1951-10-01	56/28891	0.00559308	0.0387303	0.0301205	114714/12387/17535/210711/320209/50754/71514/71988/72117/77805	10
bcell.TSS_1.TSS_1	high_affinity	BP	GO:0042398	cellular modified amino acid biosynthetic process	1951-06-01	24/28891	0.00562261	0.0387912	0.0301678	108147/11364/14287/26457/27388/57320	6
bcell.TSS_1.TSS_1	high_affinity	BP	GO:0090042	tubulin deacetylation	1951-06-01	24/28891	0.00562261	0.0387912	0.0301678	108946/13486/14272/228714/328572/75565	6
bcell.TSS_1.TSS_1	high_affinity	BP	GO:0090231	regulation of spindle checkpoint	1951-06-01	24/28891	0.00562261	0.0387912	0.0301678	11799/15499/20878/209334/234069/75430	6
bcell.TSS_1.TSS_1	high_affinity	BP	GO:0032434	regulation of proteasomal ubiquitin-dependent protein catabolic process	19/2051	142/28891	0.00564919	0.0389267	0.0302732	103573/104318/14198/14629/170823/170930/19164/19359/20588/20878/224727/26419/52551/56736/57320/59025/68077/68135/94232	19
bcell.TSS_1.TSS_1	high_affinity	BP	GO:1990845	adaptive thermogenesis	22/2051	173/28891	0.00566387	0.0389799	0.0303146	104263/105171/108097/11491/11647/11740/11911/13198/13424/14081/15499/16001/16452/16592/18618/19744/20586/21887/22228/240028/67013/72542	22
bcell.TSS_1.TSS_1	high_affinity	BP	GO:0010658	striated muscle cell apoptotic process	1951-12-01	74/28891	0.00568605	0.0390846	0.030396	11793/11938/12176/15499/16452/17938/18024/18148/18537/19317/22059/26419	12
bcell.TSS_1.TSS_1	high_affinity	BP	GO:0006487	protein N-linked glycosylation	1951-11-01	65/28891	0.00572242	0.0392865	0.030553	109154/13200/14583/17308/207958/217664/320011/381903/52014/57377/68292	11
bcell.TSS_1.TSS_1	high_affinity	BP	GO:1901652	response to peptide	48/2051	464/28891	0.00576244	0.0395129	0.030729	107508/109241/110157/11938/12301/12387/12445/12631/12952/13688/15499/16001/16401/16452/171429/17918/17973/18024/18035/18124/19055/19164/19303/20104/20383/20384/20402/20588/20848/209354/217127/22059/22433/22628/229877/231070/235623/23830/26395/26413/26457/50933/52892/56174/59079/69719/72508/98415	48
bcell.TSS_1.TSS_1	high_affinity	BP	GO:1904019	epithelial cell apoptotic process	21/2051	163/28891	0.00583131	0.0399363	0.0310583	105722/11845/12122/13665/16001/16401/16452/18024/21813/223922/22433/231130/23830/23939/26419/56417/56428/57875/58231/67733/67996	21
bcell.TSS_1.TSS_1	high_affinity	BP	GO:0006767	water-soluble vitamin metabolic process	1951-09-01	48/28891	0.0060413	0.0412736	0.0320984	103711/109129/109136/11647/14629/20425/330064/52710/69634	9
bcell.TSS_1.TSS_1	high_affinity	BP	GO:0032873	negative regulation of stress-activated MAPK cascade	1951-09-01	48/28891	0.0060413	0.0412736	0.0320984	15259/15469/19252/20185/22350/330177/56310/57912/72349	9
bcell.TSS_1.TSS_1	high_affinity	BP	GO:0061008	hepaticobiliary system development	19/2051	143/28891	0.0060925	0.0415728	0.0323311	109900/11364/11692/11845/14056/15284/17127/17684/20586/20687/20878/223922/22433/244585/279766/380718/68585/68927/78894	19
bcell.TSS_1.TSS_1	high_affinity	BP	GO:0032271	regulation of protein polymerization	25/2051	206/28891	0.00612567	0.0417484	0.0324676	101497/105439/11845/12340/12345/12631/13169/13494/15519/17973/207278/20740/20742/211673/22003/230234/26419/27050/30948/67886/74117/74192/76499/76709/93675	25
bcell.TSS_1.TSS_1	high_affinity	BP	GO:0014896	muscle hypertrophy	17/2051	123/28891	0.00619883	0.0421957	0.0328155	11534/11546/11938/14056/14815/17127/17258/18124/18438/19055/19735/229877/230857/28185/30926/328572/56376	17
bcell.TSS_1.TSS_1	high_affinity	BP	GO:2000756	regulation of peptidyl-lysine acetylation	1951-07-01	32/28891	0.00626549	0.0425978	0.0331282	110052/15182/18046/18432/319955/328572/57741	7
bcell.TSS_1.TSS_1	high_affinity	BP	GO:0009066	aspartate family amino acid metabolic process	1951-08-01	40/28891	0.00631939	0.0426027	0.033132	11565/11566/11911/14718/236539/66902/67618/67870	8
bcell.TSS_1.TSS_1	high_affinity	BP	GO:0010664	negative regulation of striated muscle cell apoptotic process	1951-08-01	40/28891	0.00631939	0.0426027	0.033132	11793/15499/16452/17938/18024/18148/18537/19317	8
bcell.TSS_1.TSS_1	high_affinity	BP	GO:0033866	nucleoside bisphosphate biosynthetic process	1951-08-01	40/28891	0.00631939	0.0426027	0.033132	104112/14081/22333/228026/269614/433256/68087/68263	8
bcell.TSS_1.TSS_1	high_affinity	BP	GO:0034030	ribonucleoside bisphosphate biosynthetic process	1951-08-01	40/28891	0.00631939	0.0426027	0.033132	104112/14081/22333/228026/269614/433256/68087/68263	8
bcell.TSS_1.TSS_1	high_affinity	BP	GO:0034033	purine nucleoside bisphosphate biosynthetic process	1951-08-01	40/28891	0.00631939	0.0426027	0.033132	104112/14081/22333/228026/269614/433256/68087/68263	8
bcell.TSS_1.TSS_1	high_affinity	BP	GO:0035329	hippo signaling	1951-08-01	40/28891	0.00631939	0.0426027	0.033132	105171/17169/21843/232157/232334/319710/58231/74137	8
bcell.TSS_1.TSS_1	high_affinity	BP	GO:0070570	regulation of neuron projection regeneration	1951-08-01	40/28891	0.00631939	0.0426027	0.033132	11491/14824/16001/16600/233781/26395/68585/80913	8
bcell.TSS_1.TSS_1	high_affinity	BP	GO:0061614	miRNA transcription	1951-12-01	75/28891	0.00634216	0.0427049	0.0332115	14815/15182/15251/16600/17127/20185/20586/20788/20848/21812/22059/30877	12
bcell.TSS_1.TSS_1	high_affinity	BP	GO:0031648	protein destabilization	1951-10-01	57/28891	0.00636109	0.042781	0.0332707	18148/19302/215193/22433/328572/378702/50754/68339/75841/77035	10
bcell.TSS_1.TSS_1	high_affinity	BP	GO:1905477	positive regulation of protein localization to membrane	16/2051	114/28891	0.0067121	0.0450876	0.0350645	11845/16412/170770/17918/18412/20742/216856/22350/226744/235574/23991/67943/74117/74998/76499/76709	16
bcell.TSS_1.TSS_1	high_affinity	BP	GO:0006888	endoplasmic reticulum to Golgi vesicle-mediated transport	17/2051	124/28891	0.00672096	0.0450932	0.0350688	12033/12282/213827/231070/320714/60409/66050/66366/66676/66964/67397/67458/69162/73130/75841/76483/77929	17
bcell.TSS_1.TSS_1	high_affinity	BP	GO:0048821	erythrocyte development	1951-09-01	49/28891	0.00694452	0.0464262	0.0361055	104416/107817/16923/16969/17089/17684/20104/234549/238247	9
bcell.TSS_1.TSS_1	high_affinity	BP	GO:0070303	negative regulation of stress-activated protein kinase signaling cascade	1951-09-01	49/28891	0.00694452	0.0464262	0.0361055	15259/15469/19252/20185/22350/330177/56310/57912/72349	9
bcell.TSS_1.TSS_1	high_affinity	BP	GO:0006312	mitotic recombination	1951-06-01	25/28891	0.00696103	0.0464262	0.0361055	114714/12190/19360/209334/21750/67241	6
bcell.TSS_1.TSS_1	high_affinity	BP	GO:0009185	ribonucleoside diphosphate metabolic process	1951-06-01	25/28891	0.00696103	0.0464262	0.0361055	14923/22247/382985/69719/74167/76025	6
bcell.TSS_1.TSS_1	high_affinity	BP	GO:0051457	maintenance of protein location in nucleus	1951-06-01	25/28891	0.00696103	0.0464262	0.0361055	106021/107566/209361/22166/57320/63856	6
bcell.TSS_1.TSS_1	high_affinity	BP	GO:0031062	positive regulation of histone methylation	1951-05-01	18/28891	0.0070366	0.0466529	0.0362818	13626/22433/24116/27632/69612	5
bcell.TSS_1.TSS_1	high_affinity	BP	GO:0039535	regulation of RIG-I signaling pathway	1951-05-01	18/28891	0.0070366	0.0466529	0.0362818	12261/68077/78781/80912/80913	5
bcell.TSS_1.TSS_1	high_affinity	BP	GO:0051444	negative regulation of ubiquitin-protein transferase activity	1951-05-01	18/28891	0.0070366	0.0466529	0.0362818	100503670/16885/19164/20115/57320	5
bcell.TSS_1.TSS_1	high_affinity	BP	GO:0070206	protein trimerization	1951-05-01	18/28891	0.0070366	0.0466529	0.0362818	17319/18391/20514/69634/71701	5
bcell.TSS_1.TSS_1	high_affinity	BP	GO:0070314	G1 to G0 transition	1951-05-01	18/28891	0.0070366	0.0466529	0.0362818	14056/18432/22059/22642/236539	5
bcell.TSS_1.TSS_1	high_affinity	BP	GO:1901657	glycosyl compound metabolic process	1951-12-01	76/28891	0.00705663	0.0467304	0.0363421	107227/11534/11821/18537/18618/18950/21915/269378/329504/66194/66902/75894	12
bcell.TSS_1.TSS_1	high_affinity	BP	GO:0045787	positive regulation of cell cycle	39/2051	365/28891	0.00715861	0.0473498	0.0368239	108911/110606/114714/11491/11792/11799/12125/12190/12445/12649/13424/14056/14272/15289/15499/16001/16906/17684/18124/18148/19385/20878/209334/22059/22404/234069/267019/382985/54375/59008/66156/67241/67628/68142/69188/71514/72349/72508/99375	39
bcell.TSS_1.TSS_1	high_affinity	BP	GO:0052372	modulation by symbiont of entry into host	1951-10-01	58/28891	0.00720855	0.047624	0.037037	12215/15289/16410/17535/19360/217069/27354/54198/66482/66949	10
bcell.TSS_1.TSS_1	high_affinity	BP	GO:0070059	intrinsic apoptotic signaling pathway in response to endoplasmic reticulum stress	1951-11-01	67/28891	0.00721863	0.0476345	0.0370452	11911/12282/13198/170770/17973/22059/22433/224727/26943/57320/67397	11
bcell.TSS_1.TSS_1	high_affinity	BP	GO:0045582	positive regulation of T cell differentiation	17/2051	125/28891	0.00727805	0.0479139	0.0372625	12400/14998/15284/15519/18950/20227/20586/20588/20667/21813/22433/243910/57376/66923/67155/77044/83796	17
bcell.TSS_1.TSS_1	high_affinity	BP	GO:0060419	heart growth	17/2051	125/28891	0.00727805	0.0479139	0.0372625	11546/12387/14815/15182/17684/19735/20182/21812/21813/232334/26413/28185/328572/56376/68861/77044/77446	17
bcell.TSS_1.TSS_1	high_affinity	BP	GO:0035794	positive regulation of mitochondrial membrane permeability	1951-08-01	41/28891	0.00737295	0.0484817	0.0377041	105675/11740/12122/12125/12176/14629/170770/22059	8
bcell.TSS_1.TSS_1	high_affinity	BP	GO:0006270	DNA replication initiation	1951-07-01	33/28891	0.00747439	0.0488623	0.0380001	12448/17220/217127/26428/26429/50793/67177	7
bcell.TSS_1.TSS_1	high_affinity	BP	GO:0051085	chaperone cofactor-dependent protein refolding	1951-07-01	33/28891	0.00747439	0.0488623	0.0380001	14828/14998/15505/15528/56351/67035/81489	7
bcell.TSS_1.TSS_1	high_affinity	BP	GO:0062125	regulation of mitochondrial gene expression	1951-07-01	33/28891	0.00747439	0.0488623	0.0380001	12261/211064/212508/218506/52575/67267/70207	7
bcell.TSS_1.TSS_1	high_affinity	BP	GO:1901797	negative regulation of signal transduction by p53 class mediator	1951-07-01	33/28891	0.00747439	0.0488623	0.0380001	106298/17319/20613/28135/382985/68077/69053	7
bcell.TSS_1.TSS_1	high_affinity	BP	GO:2000780	negative regulation of double-strand break repair	1951-07-01	33/28891	0.00747439	0.0488623	0.0380001	15499/170472/18294/319955/67956/74355/94232	7
bcell.TSS_1.TSS_1	high_affinity	BP	GO:0015711	organic anion transport	45/2051	436/28891	0.00761955	0.0497533	0.038693	104681/105727/107508/11740/11957/11987/12934/13358/14057/14081/14664/14815/16412/16592/171429/17254/17319/18023/18669/19164/19735/20509/20514/20539/22228/228875/231549/239273/241296/26457/27416/330064/330836/433256/52710/53357/56857/58887/66350/68066/68267/69906/72401/72508/73822	45
bcell.TSS_1.TSS_1	high_affinity	CC	GO:0005840	ribosome	98/2059	267/28573	6.98e-44	4.73e-41	3.2e-41	100503670/102462/107733/114641/13211/14852/16785/17973/18100/18120/18148/19896/19899/19921/19933/19934/19935/19941/19943/19944/19946/19951/19981/19982/19988/19989/20005/20042/20044/20055/20091/20104/20115/207214/20826/212508/218490/218506/224742/225363/229317/231659/26451/267019/26961/270106/27050/27103/27370/27395/27397/353242/52443/52530/56040/56284/56736/58887/59054/64657/66047/66121/66230/664…	98
bcell.TSS_1.TSS_1	high_affinity	CC	GO:0030684	preribosome	62/2059	112/28573	3.68e-41	1.25e-38	8.45e-39	100019/100608/102462/104662/105372/108707/12181/20042/20044/20055/20091/20104/20115/20826/215193/215194/217431/21771/217995/223499/224823/225348/22596/230082/235036/267019/269470/27966/353258/50912/53414/55989/56095/56321/57741/59028/59050/64934/66164/66249/66254/66409/66475/66523/67045/67134/67205/67222/67223/67619/67920/69072/69902/70285/70683/71952/72462/72515/73674/74778/78294/98956	62
bcell.TSS_1.TSS_1	high_affinity	CC	GO:0044391	ribosomal subunit	82/2059	215/28573	2.4e-38	5.43e-36	3.67e-36	100503670/102462/107733/114641/16785/18100/18120/18148/19896/19899/19921/19933/19934/19935/19941/19943/19944/19946/19951/19981/19982/19988/19989/20005/20042/20044/20055/20091/20104/20115/207214/20826/218506/229317/26451/267019/26961/270106/27050/27370/27395/27397/353242/52443/52530/56040/56284/59054/64657/66047/66121/66230/66407/66409/66475/66480/66481/66483/66489/66493/67036/67097/67186/67281/67…	82
bcell.TSS_1.TSS_1	high_affinity	CC	GO:0015934	large ribosomal subunit	56/2059	137/28573	1.97e-28	3.35e-26	2.27e-26	100503670/107733/114641/18100/18120/18148/19896/19899/19921/19933/19934/19935/19941/19943/19944/19946/19951/19981/19982/19988/19989/20005/20042/20826/26451/26961/270106/27395/27397/353242/52443/52530/56040/56284/59054/66047/66409/66480/66483/66489/66493/67036/67186/67281/67671/67681/67707/67840/68436/68565/69163/74600/75398/94061/94066/94067	56
bcell.TSS_1.TSS_1	high_affinity	CC	GO:0022626	cytosolic ribosome	56/2059	142/28573	1.78e-27	2.41e-25	1.63e-25	100503670/114641/14852/16785/19896/19899/19921/19933/19934/19941/19943/19944/19946/19951/19981/19982/19988/19989/20005/20042/20044/20055/20091/20104/20115/207214/20826/225363/229317/231659/26451/267019/26961/270106/27050/27103/27370/52530/56040/56736/58887/66409/66475/66480/66481/66483/66489/67097/67186/67281/67427/67671/67941/68436/75617/78294	56
bcell.TSS_1.TSS_1	high_affinity	CC	GO:0032040	small-subunit processome	37/2059	75/28573	9.16e-23	1.03e-20	7e-21	100608/102462/105372/20042/20044/20055/20091/20104/20115/20826/215193/217431/21771/217995/223499/225348/22596/230082/267019/269470/27966/50912/55989/56321/59028/66249/66254/66475/66523/67134/67205/70683/72515/73674/74778/78294/98956	37
bcell.TSS_1.TSS_1	high_affinity	CC	GO:0005759	mitochondrial matrix	74/2059	304/28573	6.39e-21	6.19e-19	4.19e-19	104444/105675/107029/107733/108888/11364/11429/11740/12261/13171/14651/15278/15473/15510/15528/15929/18100/18120/18477/19935/20917/212508/21379/216792/217038/21780/218506/21915/22059/22333/224481/228026/23830/27050/27395/27397/338359/353242/381760/50776/52443/52575/56284/57320/59054/64657/66047/66121/66132/66230/66407/66416/66493/67036/67267/67681/67707/67840/68015/68263/68565/68636/69163/69956/7…	74
bcell.TSS_1.TSS_1	high_affinity	CC	GO:0098798	mitochondrial protein-containing complex	71/2059	303/28573	3.86e-19	3.27e-17	2.21e-17	105675/107733/114896/11740/11950/11951/11957/12858/13171/15929/18100/18120/18673/19935/20917/218506/22333/223696/227197/228026/235169/27395/27397/30056/338359/353242/50776/52443/52575/53375/56284/56322/59054/64657/66046/66047/66119/66121/66132/66218/66230/66407/66416/66477/66493/66525/66576/67036/67105/67126/67680/67681/67707/67840/67942/68263/68512/68514/68565/69163/69923/69956/70257/71701/74600…	71
bcell.TSS_1.TSS_1	high_affinity	CC	GO:0005681	spliceosomal complex	58/2059	221/28573	2.43e-18	1.83e-16	1.24e-16	100336/101943/110809/11834/12729/15381/15382/18458/19134/192160/192170/19652/19656/19744/20227/20462/20624/20641/20826/21681/218543/22380/227707/229279/27366/27756/28000/50783/53379/53607/56009/56403/56417/59013/66055/66094/66354/66978/67197/67225/67332/67678/67684/67797/68479/68981/69878/70767/71715/72654/74200/74255/74326/74351/75956/76479/78651/98758	58
bcell.TSS_1.TSS_1	high_affinity	CC	GO:0005844	polysome	33/2059	78/28573	6.98e-18	4.73e-16	3.2e-16	110611/114641/13211/13494/16210/19896/19899/19921/19944/19946/19951/19982/19988/19989/20104/207214/218490/224742/231659/239528/26443/26961/27050/27103/27370/66475/66481/66483/66521/67671/68135/71701/73158	33
bcell.TSS_1.TSS_1	high_affinity	CC	GO:0022625	cytosolic large ribosomal subunit	32/2059	79/28573	1.03e-16	6.34e-15	4.29e-15	100503670/114641/19896/19899/19921/19933/19934/19941/19943/19944/19946/19951/19981/19982/19988/19989/20005/20042/20826/26451/26961/270106/52530/56040/66409/66480/66483/66489/67186/67281/67671/68436	32
bcell.TSS_1.TSS_1	high_affinity	CC	GO:0016607	nuclear speck	73/2059	369/28573	2.16e-15	1.22e-13	8.28e-14	100041953/100336/106021/107321/109095/110147/110809/11792/140780/14105/14312/14773/14815/14885/15251/16885/170791/18148/18294/19134/19647/20220/20227/20383/20384/20624/20658/20931/212880/216150/217827/218543/22380/225027/227656/230234/230908/233871/246782/26383/26447/269514/28000/53357/56275/56417/56706/57317/59027/59079/60532/66354/66513/66525/66537/66704/66874/66939/67039/67684/67996/68479/6898…	73
bcell.TSS_1.TSS_1	high_affinity	CC	GO:0034708	methyltransferase complex	36/2059	110/28573	3.71e-15	1.89e-13	1.28e-13	103551/104457/109095/12419/12729/13626/13877/14056/15182/15469/17187/17299/17765/18193/19646/20641/210529/214162/231051/269536/27374/328162/52575/52615/55982/57773/60532/66926/67332/67768/68729/69878/70465/72843/75273/77305	36
bcell.TSS_1.TSS_1	high_affinity	CC	GO:0042788	polysomal ribosome	21/2059	37/28573	3.89e-15	1.89e-13	1.28e-13	114641/13211/19896/19899/19921/19944/19946/19951/19982/19988/218490/224742/26961/27370/66475/66481/66483/67671/68135/71701/73158	21
bcell.TSS_1.TSS_1	high_affinity	CC	GO:0000313	organellar ribosome	32/2059	91/28573	1.23e-14	5.23e-13	3.54e-13	107733/18100/18120/19935/212508/218506/27395/27397/353242/52443/56284/59054/64657/66047/66121/66230/66407/66416/66493/67036/67681/67707/67840/68565/69163/69956/74600/75398/79044/94061/94066/94067	32
bcell.TSS_1.TSS_1	high_affinity	CC	GO:0005761	mitochondrial ribosome	32/2059	91/28573	1.23e-14	5.23e-13	3.54e-13	107733/18100/18120/19935/212508/218506/27395/27397/353242/52443/56284/59054/64657/66047/66121/66230/66407/66416/66493/67036/67681/67707/67840/68565/69163/69956/74600/75398/79044/94061/94066/94067	32
bcell.TSS_1.TSS_1	high_affinity	CC	GO:1904949	ATPase complex	40/2059	148/28573	1.5e-13	5.98e-12	4.05e-12	100043597/104457/110052/110854/11950/11951/11957/11964/11972/11974/12055/14025/15182/17191/17192/18432/19646/20586/20588/227195/235134/268996/319955/330409/52615/57376/66477/66923/67126/67155/67942/68055/68142/70257/73834/75560/77044/77045/83796/93696	40
bcell.TSS_1.TSS_1	high_affinity	CC	GO:0015935	small ribosomal subunit	29/2059	83/28573	2.58e-13	9.72e-12	6.58e-12	102462/16785/18148/20042/20044/20055/20091/20104/20115/207214/218506/229317/267019/27050/27370/64657/66121/66230/66407/66475/66481/67097/67427/67941/68565/69956/75617/78294/79044	29
bcell.TSS_1.TSS_1	high_affinity	CC	GO:0030686	90S preribosome	17/2059	28/28573	3.57e-13	1.27e-11	8.62e-12	100608/102462/108707/12181/215194/21771/217995/224823/225348/230082/269470/57741/64934/66409/67222/70683/74778	17
bcell.TSS_1.TSS_1	high_affinity	CC	GO:0001650	fibrillar center	40/2059	154/28573	6.15e-13	2.09e-11	1.41e-11	105372/110962/12572/140742/14198/19720/19935/20016/20586/20613/207932/212880/21341/21429/214572/21771/217946/217995/21969/22196/22350/227522/245474/27275/387524/54006/55989/64144/64424/66121/67134/67154/68077/68147/70333/70769/71726/72504/72515/76281	40
bcell.TSS_1.TSS_1	high_affinity	CC	GO:0061695	transferase complex, transferring phosphorus-containing groups	59/2059	296/28573	7.45e-13	2.4e-11	1.63e-11	108097/109115/110639/12428/12445/12448/12453/12454/12537/12571/12572/12909/12995/14884/14885/16001/16969/18641/18972/18973/19184/19302/20016/20020/20022/209357/209361/21399/217218/21812/21813/218460/22596/227154/235459/237336/237782/26939/28071/328099/50776/51897/56706/63856/64424/66354/66464/66467/66979/67065/68153/68961/70333/70428/72504/74137/74197/74414/78929	59
bcell.TSS_1.TSS_1	high_affinity	CC	GO:0055029	nuclear DNA-directed RNA polymerase complex	30/2059	94/28573	1.5e-12	4.63e-11	3.14e-11	109115/12572/12909/14884/14885/19184/19302/20016/20020/20022/209357/209361/21399/217218/235459/237336/26939/28071/63856/64424/66464/66467/67065/68153/70333/70428/72504/74197/74414/78929	30
bcell.TSS_1.TSS_1	high_affinity	CC	GO:0000315	organellar large ribosomal subunit	23/2059	57/28573	2.29e-12	6.46e-11	4.37e-11	107733/18100/18120/19935/27395/27397/353242/52443/56284/59054/66047/66493/67036/67681/67707/67840/68565/69163/74600/75398/94061/94066/94067	23
bcell.TSS_1.TSS_1	high_affinity	CC	GO:0005762	mitochondrial large ribosomal subunit	23/2059	57/28573	2.29e-12	6.46e-11	4.37e-11	107733/18100/18120/19935/27395/27397/353242/52443/56284/59054/66047/66493/67036/67681/67707/67840/68565/69163/74600/75398/94061/94066/94067	23
bcell.TSS_1.TSS_1	high_affinity	CC	GO:0090575	RNA polymerase II transcription regulator complex	52/2059	249/28573	2.64e-12	7.15e-11	4.84e-11	109115/11538/11911/12387/12400/12417/12572/13170/13198/13486/14884/14885/15251/15384/16825/17122/17127/17187/17859/18024/18046/19184/20182/208104/20848/209357/209361/21399/216154/216766/217218/21885/21887/22059/223922/22433/233490/235459/237336/54006/56771/63856/66172/66213/66464/66467/68153/69790/69792/71514/72504/74197	52
bcell.TSS_1.TSS_1	high_affinity	CC	GO:0000428	DNA-directed RNA polymerase complex	30/2059	97/28573	3.74e-12	9.75e-11	6.6e-11	109115/12572/12909/14884/14885/19184/19302/20016/20020/20022/209357/209361/21399/217218/235459/237336/26939/28071/63856/64424/66464/66467/67065/68153/70333/70428/72504/74197/74414/78929	30
bcell.TSS_1.TSS_1	high_affinity	CC	GO:0030880	RNA polymerase complex	30/2059	99/28573	6.71e-12	1.68e-10	1.14e-10	109115/12572/12909/14884/14885/19184/19302/20016/20020/20022/209357/209361/21399/217218/235459/237336/26939/28071/63856/64424/66464/66467/67065/68153/70333/70428/72504/74197/74414/78929	30
bcell.TSS_1.TSS_1	high_affinity	CC	GO:0098687	chromosomal region	66/2059	375/28573	1.24e-11	3.01e-10	2.04e-10	103573/108911/109113/11799/11920/12190/12417/12419/12617/12649/14056/15182/15499/17535/19047/19164/19360/19646/20586/20588/20613/20878/21681/217127/21750/219114/225888/22596/22680/227707/229055/234865/26428/269254/27354/30932/319190/321000/381280/434233/53379/56009/56455/57376/58230/66336/66923/67177/67241/67733/67955/68014/68147/68964/69917/71718/71988/72124/72400/74355/76499/77044/77305/83796/9…	66
bcell.TSS_1.TSS_1	high_affinity	CC	GO:0071013	catalytic step 2 spliceosome	31/2059	110/28573	2.45e-11	5.73e-10	3.88e-10	101943/110809/11834/15381/15382/18458/19134/192170/20227/20624/20641/21681/229279/27756/28000/53379/56009/56403/59013/66055/66094/66354/67332/67678/68981/69878/71715/74326/74351/75956/98758	31
bcell.TSS_1.TSS_1	high_affinity	CC	GO:0030687	preribosome, large subunit precursor	13/2059	20/28573	6.53e-11	1.48e-09	1e-09	100019/12181/235036/56095/57741/59050/64934/66164/67223/67920/69072/69902/70285	13
bcell.TSS_1.TSS_1	high_affinity	CC	GO:0022627	cytosolic small ribosomal subunit	19/2059	45/28573	7.21e-11	1.58e-09	1.07e-09	16785/20042/20044/20055/20091/20104/20115/207214/229317/267019/27050/27370/66475/66481/67097/67427/67941/75617/78294	19
bcell.TSS_1.TSS_1	high_affinity	CC	GO:0120114	Sm-like protein family complex	26/2059	85/28573	1.33e-10	2.81e-09	1.9e-09	101943/12729/20227/20624/20641/20826/211673/216766/27366/27756/50783/53607/53975/66055/66094/66978/67332/67678/67684/68479/68981/69878/70767/70769/74351/78651	26
bcell.TSS_1.TSS_1	high_affinity	CC	GO:0090734	site of DNA damage	30/2059	112/28573	2.03e-10	4.17e-09	2.82e-09	103537/11546/12417/12419/13194/13831/16969/17535/19360/217127/22059/22591/22596/27224/27354/28000/319955/545085/56045/56515/58230/67241/68058/69917/71988/74355/75717/80905/94232/97827	30
bcell.TSS_1.TSS_1	high_affinity	CC	GO:0035770	ribonucleoprotein granule	50/2059	264/28573	2.73e-10	5.45e-09	3.69e-09	13046/13211/13665/13680/13688/14391/15384/15388/15499/16211/16549/18412/18458/19181/19943/19988/20104/207214/213541/21379/217069/21843/21969/229096/229279/233871/239528/26441/26443/26447/27041/27756/27979/28114/30959/338371/50783/52502/52830/53379/58521/67678/68188/70640/72587/72831/73158/78651/80912/80913	50
bcell.TSS_1.TSS_1	high_affinity	CC	GO:0070603	SWI/SNF superfamily-type complex	27/2059	94/28573	2.9e-10	5.62e-09	3.8e-09	100043597/104457/110052/12055/14025/15182/17191/17192/18432/19646/20586/20588/227195/235134/268996/319955/330409/52615/57376/66923/67155/68142/75560/77044/77045/83796/93696	27
bcell.TSS_1.TSS_1	high_affinity	CC	GO:0030532	small nuclear ribonucleoprotein complex	23/2059	72/28573	5.83e-10	1.1e-08	7.43e-09	101943/20227/20624/20641/20826/211673/27366/27756/50783/53607/66055/66094/66978/67332/67678/67684/68479/68981/69878/70767/70769/74351/78651	23
bcell.TSS_1.TSS_1	high_affinity	CC	GO:0097525	spliceosomal snRNP complex	21/2059	63/28573	1.34e-09	2.46e-08	1.67e-08	101943/20227/20624/20641/20826/27366/27756/50783/53607/66055/66094/66978/67332/67678/67684/68479/68981/69878/70767/74351/78651	21
bcell.TSS_1.TSS_1	high_affinity	CC	GO:0000781	chromosome, telomeric region	30/2059	123/28573	2.35e-09	4.2e-08	2.84e-08	11920/12190/12419/12649/14056/15182/17535/19047/19360/19646/21681/21750/22596/229055/26428/269254/27354/321000/434233/53379/56009/58230/67241/68147/68964/69917/71718/72400/74355/77305	30
bcell.TSS_1.TSS_1	high_affinity	CC	GO:0043209	myelin sheath	41/2059	208/28573	3.19e-09	5.55e-08	3.75e-08	11429/11465/11740/11845/11928/11950/11964/12461/12462/12465/12858/12934/13806/140559/14433/14569/14645/14828/15510/15519/16412/17196/17319/18103/18195/18477/18673/20655/20740/21454/21881/22190/22333/22350/22388/22628/227197/236539/380684/67300/78294	41
bcell.TSS_1.TSS_1	high_affinity	CC	GO:0005684	U2-type spliceosomal complex	28/2059	112/28573	4.4e-09	7.46e-08	5.05e-08	101943/11834/192160/192170/20227/20624/20641/20826/22380/27366/27756/28000/50783/66055/66094/66354/66978/67332/67678/67684/68479/68981/69878/70767/72654/74255/75956/78651	28
bcell.TSS_1.TSS_1	high_affinity	CC	GO:0071011	precatalytic spliceosome	20/2059	62/28573	6.31e-09	1.04e-07	7.06e-08	101943/20227/20624/20641/20826/22380/27366/27756/50783/66055/66094/67332/67678/68479/68981/69878/70767/74255/75956/78651	20
bcell.TSS_1.TSS_1	high_affinity	CC	GO:0017101	aminoacyl-tRNA synthetase multienzyme complex	1959-09-01	12/28573	9.28e-09	1.5e-07	1.01e-07	100503670/105148/107045/107508/13722/216443/226414/231872/66143	9
bcell.TSS_1.TSS_1	high_affinity	CC	GO:0046540	U4/U6 x U5 tri-snRNP complex	15/2059	37/28573	1.43e-08	2.2e-07	1.49e-07	20227/20624/20641/20826/27366/27756/50783/53607/66094/67332/67678/69878/70767/74351/78651	15
bcell.TSS_1.TSS_1	high_affinity	CC	GO:0097526	spliceosomal tri-snRNP complex	15/2059	37/28573	1.43e-08	2.2e-07	1.49e-07	20227/20624/20641/20826/27366/27756/50783/53607/66094/67332/67678/69878/70767/74351/78651	15
bcell.TSS_1.TSS_1	high_affinity	CC	GO:0036464	cytoplasmic ribonucleoprotein granule	44/2059	246/28573	1.91e-08	2.88e-07	1.95e-07	13046/13211/13665/13680/13688/14391/15384/16211/16549/18412/18458/19181/19943/19988/20104/207214/213541/217069/21843/21969/229096/233871/239528/26441/26443/26447/27041/27756/27979/28114/30959/338371/50783/52502/52830/53379/58521/67678/70640/72587/73158/78651/80912/80913	44
bcell.TSS_1.TSS_1	high_affinity	CC	GO:0071005	U2-type precatalytic spliceosome	19/2059	60/28573	2.12e-08	3.12e-07	2.11e-07	101943/20227/20624/20641/20826/22380/27366/27756/50783/66094/67332/67678/68479/68981/69878/70767/74255/75956/78651	19
bcell.TSS_1.TSS_1	high_affinity	CC	GO:0016591	RNA polymerase II, holoenzyme	20/2059	71/28573	8.23e-08	1.19e-06	8.04e-07	109115/12572/14884/14885/19184/19302/20020/20022/209357/209361/21399/217218/235459/237336/63856/66464/66467/68153/72504/74197	20
bcell.TSS_1.TSS_1	high_affinity	CC	GO:0101031	protein folding chaperone complex	14/2059	37/28573	1.22e-07	1.73e-06	1.17e-06	107047/12461/12462/12464/12465/12468/15499/15516/19060/21454/56088/56351/67163/67838	14
bcell.TSS_1.TSS_1	high_affinity	CC	GO:0016605	PML body	22/2059	87/28573	1.56e-07	2.16e-06	1.46e-06	106021/12419/12995/15259/15499/16341/170930/17187/17535/18412/19822/20610/213990/21975/22059/22196/23939/27354/57320/67241/74132/98403	22
bcell.TSS_1.TSS_1	high_affinity	CC	GO:1902493	acetyltransferase complex	24/2059	104/28573	2.78e-07	3.73e-06	2.53e-06	101943/103537/108946/109115/11465/13486/13831/217127/217218/228714/231713/27878/328572/56397/66262/66464/66979/68263/69612/72117/74838/75560/75565/77853	24
bcell.TSS_1.TSS_1	high_affinity	CC	GO:0035097	histone methyltransferase complex	20/2059	76/28573	2.81e-07	3.73e-06	2.53e-06	103551/104457/12419/13626/14056/15182/17187/17765/18193/19646/214162/231051/269536/27374/52615/55982/68729/72843/75273/77305	20
bcell.TSS_1.TSS_1	high_affinity	CC	GO:0000177	cytoplasmic exosome (RNase complex)	1959-09-01	16/28573	3.7e-07	4.82e-06	3.26e-06	227715/27998/338359/50912/52502/66583/71701/72544/72662	9
bcell.TSS_1.TSS_1	high_affinity	CC	GO:0031248	protein acetyltransferase complex	23/2059	99/28573	4.3e-07	5.5e-06	3.72e-06	101943/103537/108946/109115/11465/13486/13831/217127/217218/228714/231713/27878/328572/56397/66262/66464/66979/69612/72117/74838/75560/75565/77853	23
bcell.TSS_1.TSS_1	high_affinity	CC	GO:0005732	sno(s)RNA-containing ribonucleoprotein complex	1959-12-01	30/28573	4.82e-07	6.06e-06	4.1e-06	104366/20826/227522/245474/27966/52530/55989/67134/67724/68147/70769/78651	12
bcell.TSS_1.TSS_1	high_affinity	CC	GO:1902554	serine/threonine protein kinase complex	26/2059	123/28573	5.65e-07	6.97e-06	4.72e-06	108097/12428/12445/12448/12453/12454/12537/12571/12572/12995/14884/14885/16969/19184/209357/21812/21813/218460/22596/227154/237782/51897/56706/66354/66467/68961	26
bcell.TSS_1.TSS_1	high_affinity	CC	GO:0000228	nuclear chromosome	46/2059	295/28573	6.09e-07	7.38e-06	4.99e-06	100043597/11799/12190/12649/12995/13211/15182/16882/17220/17535/18972/18973/19355/19360/19646/20586/21969/226409/227195/230082/230908/231724/235134/238247/26428/26429/269254/272551/27275/28000/321000/50793/52915/56306/66131/66979/67949/68142/69188/69270/71711/72400/72895/74355/75560/75764	46
bcell.TSS_1.TSS_1	high_affinity	CC	GO:0030688	preribosome, small subunit precursor	1959-08-01	13/28573	6.65e-07	7.91e-06	5.35e-06	100608/104662/108707/353258/53414/67045/67619/72462	8
bcell.TSS_1.TSS_1	high_affinity	CC	GO:0005635	nuclear envelope	62/2059	451/28573	7.42e-07	8.68e-06	5.87e-06	101118/103573/109095/12176/12301/12387/12417/12626/13424/13537/13806/13831/14433/14773/16211/16440/16906/16970/17127/18391/19164/192160/19384/19385/19386/19720/20462/209361/218210/21917/22196/224742/227699/22791/232679/233726/234069/234865/269113/269470/30948/320727/52123/54563/58887/60532/65246/66050/67500/68050/68585/69237/69804/71805/71844/72124/74122/74132/74166/74167/76895/80913	62
bcell.TSS_1.TSS_1	high_affinity	CC	GO:0000791	euchromatin	18/2059	69/28573	1.26e-06	1.45e-05	9.79e-06	12387/12417/15251/15499/16452/16600/18477/192197/20020/20586/211064/27998/330409/50912/69188/72462/72895/75273	18
bcell.TSS_1.TSS_1	high_affinity	CC	GO:0034709	methylosome	1959-08-01	14/28573	1.45e-06	1.64e-05	1.11e-05	12729/13877/15469/20641/27374/67332/69878/70465	8
bcell.TSS_1.TSS_1	high_affinity	CC	GO:0016514	SWI/SNF complex	1959-11-01	28/28573	1.8e-06	2e-05	1.36e-05	12055/14025/20586/20588/268996/57376/66923/67155/77044/77045/83796	11
bcell.TSS_1.TSS_1	high_affinity	CC	GO:0045120	pronucleus	1959-10-01	24/28573	2.83e-06	3.1e-05	2.1e-05	12428/13626/14056/15381/15388/15499/19360/194388/20878/56399	10
bcell.TSS_1.TSS_1	high_affinity	CC	GO:0035861	site of double-strand break	19/2059	80/28573	2.99e-06	3.21e-05	2.18e-05	103537/13194/13831/16969/17535/19360/22059/27354/28000/545085/56045/56515/58230/67241/68058/69917/71988/74355/80905	19
bcell.TSS_1.TSS_1	high_affinity	CC	GO:0000775	chromosome, centromeric region	41/2059	266/28573	3.27e-06	3.47e-05	2.35e-05	103573/108911/109113/11799/12417/12419/12617/14056/15499/19047/19164/20586/20588/20613/20878/217127/219114/225888/22680/227707/234865/30932/319190/381280/56455/57376/66336/66923/67177/67241/67733/67955/68014/71988/72124/72400/76499/77044/83796/93696/97122	41
bcell.TSS_1.TSS_1	high_affinity	CC	GO:0000123	histone acetyltransferase complex	20/2059	88/28573	3.43e-06	3.58e-05	2.42e-05	101943/103537/108946/109115/11465/13486/13831/217127/217218/228714/27878/328572/56397/66262/66464/66979/69612/75560/75565/77853	20
bcell.TSS_1.TSS_1	high_affinity	CC	GO:0009295	nucleoid	14/2059	48/28573	4.54e-06	4.6e-05	3.11e-05	108888/11740/13171/15278/21780/22333/224481/338359/381760/50776/52575/66132/67267/72831	14
bcell.TSS_1.TSS_1	high_affinity	CC	GO:0042645	mitochondrial nucleoid	14/2059	48/28573	4.54e-06	4.6e-05	3.11e-05	108888/11740/13171/15278/21780/22333/224481/338359/381760/50776/52575/66132/67267/72831	14
bcell.TSS_1.TSS_1	high_affinity	CC	GO:1902911	protein kinase complex	28/2059	154/28573	4.97e-06	4.96e-05	3.35e-05	108097/12428/12445/12448/12453/12454/12537/12571/12572/12995/14884/14885/16001/16969/19184/209357/21812/21813/218460/22596/227154/237782/51897/56706/66354/66467/68961/74137	28
bcell.TSS_1.TSS_1	high_affinity	CC	GO:0072379	ER membrane insertion complex	1959-07-01	12/28573	5.73e-06	5.63e-05	3.81e-05	211548/218544/224727/52551/67163/68944/69804	7
bcell.TSS_1.TSS_1	high_affinity	CC	GO:0010494	cytoplasmic stress granule	19/2059	84/28573	6.45e-06	6.24e-05	4.23e-05	13046/13665/13680/16211/16549/18458/207214/213541/217069/21843/229096/233871/27041/27979/30959/338371/73158/80912/80913	19
bcell.TSS_1.TSS_1	high_affinity	CC	GO:0005669	transcription factor TFIID complex	1959-11-01	32/28573	8.27e-06	7.83e-05	5.3e-05	14885/209357/209361/21399/235459/63856/66464/66467/68153/72504/74197	11
bcell.TSS_1.TSS_1	high_affinity	CC	GO:0017053	transcription repressor complex	18/2059	78/28573	8.32e-06	7.83e-05	5.3e-05	12387/12419/13486/15182/15191/15289/17187/20185/20687/21372/22059/225182/22761/238247/30948/53975/56310/81004	18
bcell.TSS_1.TSS_1	high_affinity	CC	GO:0015030	Cajal body	1959-12-01	39/28573	1.18e-05	0.00011	7.45e-05	14030/20227/20624/231915/244879/245474/53379/55989/68276/70767/70769/75956	12
bcell.TSS_1.TSS_1	high_affinity	CC	GO:0031519	PcG protein complex	14/2059	52/28573	1.27e-05	0.000116	7.86e-05	103551/104416/12995/13626/14056/15182/17765/19646/228790/52615/68729/71041/75302/76073	14
bcell.TSS_1.TSS_1	high_affinity	CC	GO:0034399	nuclear periphery	25/2059	136/28573	1.28e-05	0.000116	7.86e-05	11737/11911/16906/17184/18148/18294/20586/20588/218210/22059/26443/27275/53379/56399/57376/66354/66923/68479/69072/69719/71514/71718/71805/77044/83796	25
bcell.TSS_1.TSS_1	high_affinity	CC	GO:0005689	U12-type spliceosomal complex	1959-10-01	28/28573	1.45e-05	0.000129	8.76e-05	101943/20641/66055/66094/67197/67225/67332/67797/68479/69878	10
bcell.TSS_1.TSS_1	high_affinity	CC	GO:1905368	peptidase complex	23/2059	121/28573	1.6e-05	0.000141	9.54e-05	101943/109115/114896/12905/17463/19167/19181/19184/19186/19192/19359/217218/22215/26441/26443/27878/53382/59025/66286/66464/66997/75565/94232	23
bcell.TSS_1.TSS_1	high_affinity	CC	GO:0035098	ESC/E(Z) complex	1959-08-01	18/28573	1.63e-05	0.000142	9.58e-05	103551/13626/14056/15182/17765/19646/52615/68729	8
bcell.TSS_1.TSS_1	high_affinity	CC	GO:0000178	exosome (RNase complex)	1959-09-01	23/28573	1.66e-05	0.000143	9.65e-05	227715/27998/338359/50912/52502/66583/71701/72544/72662	9
bcell.TSS_1.TSS_1	high_affinity	CC	GO:0031970	organelle envelope lumen	19/2059	90/28573	1.85e-05	0.000157	0.000106	104444/107566/11647/12301/20655/227197/269514/30056/381045/57320/67267/67500/68015/68185/68514/69923/71701/72170/75805	19
bcell.TSS_1.TSS_1	high_affinity	CC	GO:0099572	postsynaptic specialization	56/2059	436/28573	1.92e-05	0.00016	0.000109	100503670/11928/12176/12345/12387/13169/13631/13669/13690/14000/14433/14664/14815/16341/16498/16592/16646/17758/18391/18521/18673/19073/19290/19744/19896/19946/19988/19989/20044/20742/20848/20878/216856/22333/224105/22612/22631/228836/229279/26395/26413/26961/27050/380684/382056/52398/53379/56376/56440/59013/59079/67671/68585/70178/75617/81489	56
bcell.TSS_1.TSS_1	high_affinity	CC	GO:1905348	endonuclease complex	1959-12-01	41/28573	2.09e-05	0.000173	0.000117	114714/13211/14000/227522/239528/52575/53424/66078/66132/67724/69163/71711	12
bcell.TSS_1.TSS_1	high_affinity	CC	GO:0005819	spindle	49/2059	367/28573	2.26e-05	0.000183	0.000124	100502766/104318/106021/108911/108946/11740/11799/11920/12417/13367/13486/15499/16558/17758/18148/18221/20185/20878/21372/214616/219114/22070/228714/231123/23922/242785/270058/27050/271981/320162/320209/382010/54204/56455/57815/59008/66194/66406/67241/67300/70573/72199/72400/72425/73420/75316/75565/76499/81004	49
bcell.TSS_1.TSS_1	high_affinity	CC	GO:0005832	chaperonin-containing T-complex	1959-06-01	10/28573	2.27e-05	0.000183	0.000124	12461/12462/12464/12465/12468/21454	6
bcell.TSS_1.TSS_1	high_affinity	CC	GO:0000118	histone deacetylase complex	18/2059	84/28573	2.46e-05	0.000196	0.000133	100043597/104263/12419/12995/15182/15254/17191/17192/19646/20185/20220/21372/238247/56306/69188/72895/75560/81004	18
bcell.TSS_1.TSS_1	high_affinity	CC	GO:1905354	exoribonuclease complex	1959-09-01	24/28573	2.49e-05	0.000196	0.000133	227715/27998/338359/50912/52502/66583/71701/72544/72662	9
bcell.TSS_1.TSS_1	high_affinity	CC	GO:0000151	ubiquitin ligase complex	47/2059	349/28573	2.64e-05	0.000206	0.000139	102323/106021/12190/12301/13194/140499/14155/170823/209239/223499/232539/242785/243574/269514/383295/415115/432940/50753/50754/50868/56407/56736/56771/58230/59008/66156/66172/66213/66771/66884/67841/68999/69010/69181/69259/69790/69792/70348/70465/71041/71902/74125/75430/75717/76073/93765/99375	47
bcell.TSS_1.TSS_1	high_affinity	CC	GO:0005758	mitochondrial intermembrane space	17/2059	77/28573	2.73e-05	0.00021	0.000142	104444/107566/11647/20655/227197/269514/30056/381045/57320/67267/68015/68185/68514/69923/71701/72170/75805	17
bcell.TSS_1.TSS_1	high_affinity	CC	GO:0005643	nuclear pore	17/2059	78/28573	3.25e-05	0.000248	0.000168	12626/16211/19384/19385/19386/218210/22196/227699/234069/234865/269113/54563/65246/71805/71844/72124/76895	17
bcell.TSS_1.TSS_1	high_affinity	CC	GO:0016586	RSC-type complex	1959-07-01	15/28573	3.83e-05	0.000287	0.000195	20586/20588/52615/57376/66923/77044/83796	7
bcell.TSS_1.TSS_1	high_affinity	CC	GO:0120111	neuron projection cytoplasm	13/2059	50/28573	3.86e-05	0.000287	0.000195	13688/15384/19290/19385/20655/228355/231003/26395/26413/26419/53379/56455/71514	13
bcell.TSS_1.TSS_1	high_affinity	CC	GO:0000779	condensed chromosome, centromeric region	29/2059	182/28573	4.57e-05	0.000337	0.000228	103573/11799/12417/12419/12617/15499/19047/19164/20586/20588/20878/219114/225888/22680/234865/381280/56455/57376/66336/66923/67177/67733/67955/68014/72124/72400/76499/77044/83796	29
bcell.TSS_1.TSS_1	high_affinity	CC	GO:0019867	outer membrane	34/2059	229/28573	4.75e-05	0.000342	0.000232	109900/12122/12176/13806/14081/15277/16440/170728/17210/18673/19047/19164/208104/22190/22333/223696/23830/26457/28185/433256/53375/56428/60507/66050/66119/66196/66379/67145/67979/68512/72508/72542/76809/97827	34
bcell.TSS_1.TSS_1	high_affinity	CC	GO:0031968	organelle outer membrane	34/2059	229/28573	4.75e-05	0.000342	0.000232	109900/12122/12176/13806/14081/15277/16440/170728/17210/18673/19047/19164/208104/22190/22333/223696/23830/26457/28185/433256/53375/56428/60507/66050/66119/66196/66379/67145/67979/68512/72508/72542/76809/97827	34
bcell.TSS_1.TSS_1	high_affinity	CC	GO:0045259	proton-transporting ATP synthase complex	1959-08-01	21/28573	6.23e-05	0.000444	0.000301	11950/11951/11957/66477/67126/67942/68055/70257	8
bcell.TSS_1.TSS_1	high_affinity	CC	GO:0016363	nuclear matrix	20/2059	107/28573	7.15e-05	0.000505	0.000342	11737/16906/17184/18148/18294/20586/20588/22059/26443/27275/53379/56399/57376/66354/66923/68479/69719/71514/77044/83796	20
bcell.TSS_1.TSS_1	high_affinity	CC	GO:0014069	postsynaptic density	49/2059	384/28573	7.26e-05	0.000507	0.000343	100503670/11928/12176/12345/12387/13169/13631/13669/13690/14000/14433/14664/14815/16341/16498/16592/16646/17758/18391/18521/18673/19290/19744/19896/19946/19988/19989/20044/20742/20848/20878/22333/224105/229279/26395/26413/26961/27050/380684/382056/53379/56376/56440/59013/67671/68585/70178/75617/81489	49
bcell.TSS_1.TSS_1	high_affinity	CC	GO:0000792	heterochromatin	19/2059	99/28573	7.4e-05	0.000512	0.000347	109113/12417/12419/12617/13626/14056/15182/15499/17191/17192/20586/20613/21454/218850/52615/71988/72462/75339/93696	19
bcell.TSS_1.TSS_1	high_affinity	CC	GO:0032279	asymmetric synapse	51/2059	407/28573	8.36e-05	0.000572	0.000388	100503670/11928/12176/12345/12387/13169/13631/13669/13690/14000/14433/14664/14815/14824/16341/16412/16498/16592/16646/17758/18391/18521/18673/19290/19744/19896/19946/19988/19989/20044/20742/20848/20878/22333/224105/229279/26395/26413/26961/27050/380684/382056/53379/56376/56440/59013/67671/68585/70178/75617/81489	51
bcell.TSS_1.TSS_1	high_affinity	CC	GO:0031074	nucleocytoplasmic transport complex	1959-06-01	12/28573	8.79e-05	0.000596	0.000403	16211/16646/18432/19384/66069/72322	6
bcell.TSS_1.TSS_1	high_affinity	CC	GO:0032806	carboxy-terminal domain protein kinase complex	1959-08-01	22/28573	9.17e-05	0.000615	0.000417	12454/12572/14884/14885/19184/209357/66354/66467	8
bcell.TSS_1.TSS_1	high_affinity	CC	GO:0000776	kinetochore	27/2059	171/28573	9.63e-05	0.00064	0.000433	103573/11799/12419/12617/15499/19047/19164/20586/20588/20878/219114/22680/234865/381280/56455/57376/66336/66923/67177/67733/67955/68014/72124/72400/76499/77044/83796	27
bcell.TSS_1.TSS_1	high_affinity	CC	GO:0000793	condensed chromosome	44/2059	337/28573	9.75e-05	0.000642	0.000435	103573/11799/12190/12417/12419/12617/12649/15289/15499/16882/17535/19047/19164/19355/19360/20586/20588/20878/219114/225888/22680/230082/231724/234865/23825/381280/56399/56455/57376/64934/66336/66923/67177/67241/67733/67872/67949/67955/68014/72124/72400/76499/77044/83796	44
bcell.TSS_1.TSS_1	high_affinity	CC	GO:1902555	endoribonuclease complex	1959-10-01	35/28573	0.000127	0.000826	0.000559	13211/14000/227522/239528/52575/53424/66078/66132/67724/69163	10
bcell.TSS_1.TSS_1	high_affinity	CC	GO:0005741	mitochondrial outer membrane	30/2059	202/28573	0.000128	0.000826	0.000559	109900/12122/12176/14081/15277/170728/17210/18673/19047/208104/22190/22333/223696/23830/26457/28185/433256/53375/56428/60507/66119/66196/66379/67145/67979/68512/72508/72542/76809/97827	30
bcell.TSS_1.TSS_1	high_affinity	CC	GO:0005697	telomerase holoenzyme complex	1959-08-01	23/28573	0.000132	0.000842	0.00057	15381/229512/245474/52530/56351/67332/68147/98956	8
bcell.TSS_1.TSS_1	high_affinity	CC	GO:0005675	transcription factor TFIIH holo complex	1959-06-01	13/28573	0.000153	0.000971	0.000657	12572/14884/14885/19184/209357/66467	6
bcell.TSS_1.TSS_1	high_affinity	CC	GO:0005666	RNA polymerase III complex	1959-07-01	18/28573	0.000156	0.000982	0.000664	12909/20016/26939/67065/70428/74414/78929	7
bcell.TSS_1.TSS_1	high_affinity	CC	GO:0031965	nuclear membrane	36/2059	263/28573	0.000158	0.000985	0.000667	101118/103573/12387/13537/13806/13831/14433/14773/16211/16440/16906/17127/19164/192160/19386/19720/20462/209361/218210/21917/22791/232679/234865/269470/58887/60532/66050/68050/69237/69804/71805/74122/74132/74166/74167/80913	36
bcell.TSS_1.TSS_1	high_affinity	CC	GO:0016469	proton-transporting two-sector ATPase complex	1959-12-01	50/28573	0.000175	0.0010799	0.000731	11950/11951/11957/11964/11972/11974/66477/67126/67942/68055/70257/73834	12
bcell.TSS_1.TSS_1	high_affinity	CC	GO:0000502	proteasome complex	14/2059	65/28573	0.00018	0.00110238	0.000746	17463/19167/19181/19184/19186/19192/19359/22215/26441/26443/53382/59025/66997/94232	14
bcell.TSS_1.TSS_1	high_affinity	CC	GO:0070461	SAGA-type complex	1959-10-01	37/28573	0.000212	0.0012817	0.000868	101943/108946/109115/13486/217218/228714/27878/66464/66979/75565	10
bcell.TSS_1.TSS_1	high_affinity	CC	GO:0140288	GBAF complex	1959-06-01	14/28573	0.000252	0.0014979	0.00101395	12055/20586/20588/268996/67155/77045	6
bcell.TSS_1.TSS_1	high_affinity	CC	GO:0072686	mitotic spindle	27/2059	181/28573	0.000252	0.0014979	0.00101395	100502766/108911/108946/13367/13486/15499/17758/18221/20185/20878/21372/219114/228714/231123/270058/27050/271981/56455/66194/67241/67300/72425/73420/75316/75565/76499/81004	27
bcell.TSS_1.TSS_1	high_affinity	CC	GO:0008023	transcription elongation factor complex	1959-12-01	52/28573	0.00026	0.00153527	0.00103925	103551/12454/19302/24116/27224/27275/27632/319955/56706/64144/66354/74427	12
bcell.TSS_1.TSS_1	high_affinity	CC	GO:0098984	neuron to neuron synapse	53/2059	448/28573	0.000266	0.00155477	0.00105244	100503670/11928/12176/12345/12387/13169/13631/13669/13690/14000/14433/14664/14815/14824/16341/16412/16498/16592/16646/17758/18391/18521/18673/19290/19744/19896/19946/19988/19989/20044/20742/20848/20878/22333/224105/22631/229279/26395/26413/26961/27050/380684/382056/52398/53379/56376/56440/59013/67671/68585/70178/75617/81489	53
bcell.TSS_1.TSS_1	high_affinity	CC	GO:0098800	inner mitochondrial membrane protein complex	24/2059	154/28573	0.00028	0.0016219	0.00109789	114896/11950/11951/11957/12858/18673/227197/235169/30056/56322/66046/66218/66416/66477/66525/66576/67105/67126/67680/67942/68514/69923/70257/93757	24
bcell.TSS_1.TSS_1	high_affinity	CC	GO:0005753	mitochondrial proton-transporting ATP synthase complex	1959-07-01	20/28573	0.000335	0.00192529	0.00130325	11950/11951/11957/66477/67126/67942/70257	7
bcell.TSS_1.TSS_1	high_affinity	CC	GO:0035145	exon-exon junction complex	1959-08-01	26/28573	0.000345	0.00195842	0.00132568	100041953/110809/192160/192170/20220/21681/219249/56009	8
bcell.TSS_1.TSS_1	high_affinity	CC	GO:0016234	inclusion body	15/2059	77/28573	0.000347	0.00195842	0.00132568	11911/15516/18412/19164/19184/19360/19386/218210/227154/24128/27354/380684/50868/54196/68729	15
bcell.TSS_1.TSS_1	high_affinity	CC	GO:0000439	transcription factor TFIIH core complex	1959-05-01	10/28573	0.000358	0.00199136	0.00134798	12572/14884/14885/209357/66467	5
bcell.TSS_1.TSS_1	high_affinity	CC	GO:0101019	nucleolar exosome (RNase complex)	1959-05-01	10/28573	0.000358	0.00199136	0.00134798	227715/27998/50912/66583/72544	5
bcell.TSS_1.TSS_1	high_affinity	CC	GO:0000176	nuclear exosome (RNase complex)	1959-06-01	15/28573	0.000394	0.0021722	0.00147039	227715/27998/50912/66583/72544/72662	6
bcell.TSS_1.TSS_1	high_affinity	CC	GO:0005852	eukaryotic translation initiation factor 3 complex	1959-06-01	16/28573	0.000592	0.00323781	0.00219172	13669/16341/27979/53356/68135/98221	6
bcell.TSS_1.TSS_1	high_affinity	CC	GO:0002199	zona pellucida receptor complex	1959-05-01	11/28573	0.000618	0.00335169	0.0022688	12461/12462/12464/21454/69376	5
bcell.TSS_1.TSS_1	high_affinity	CC	GO:0033177	proton-transporting two-sector ATPase complex, proton-transporting domain	1959-07-01	22/28573	0.000649	0.00345204	0.00233673	11950/11951/11957/11972/11974/67942/68055	7
bcell.TSS_1.TSS_1	high_affinity	CC	GO:0098850	extrinsic component of synaptic vesicle membrane	1959-07-01	22/28573	0.000649	0.00345204	0.00233673	11964/30948/52551/67300/67474/67808/73834	7
bcell.TSS_1.TSS_1	high_affinity	CC	GO:0000932	P-body	16/2059	90/28573	0.000652	0.00345204	0.00233673	18412/19181/213541/21969/229096/239528/26441/26443/27756/50783/52830/67678/70640/72587/78651/80912	16
bcell.TSS_1.TSS_1	high_affinity	CC	GO:1905369	endopeptidase complex	15/2059	85/28573	0.0010266	0.00539564	0.00365238	12905/17463/19167/19181/19184/19186/19192/19359/22215/26441/26443/53382/59025/66997/94232	15
bcell.TSS_1.TSS_1	high_affinity	CC	GO:0090571	RNA polymerase II transcription repressor complex	1959-06-01	18/28573	0.0012112	0.00631688	0.00427598	12387/13486/15182/17187/30948/53975	6
bcell.TSS_1.TSS_1	high_affinity	CC	GO:0045263	proton-transporting ATP synthase complex, coupling factor F(o)	1959-05-01	13/28573	0.00152364	0.00788569	0.00533793	11950/11951/11957/67942/68055	5
bcell.TSS_1.TSS_1	high_affinity	CC	GO:0005685	U1 snRNP	1959-06-01	19/28573	0.00166305	0.00854202	0.00578221	20641/53607/66978/67332/67684/69878	6
bcell.TSS_1.TSS_1	high_affinity	CC	GO:0005657	replication fork	14/2059	81/28573	0.0018295	0.00932634	0.00631312	114714/12649/15182/170472/17535/18972/22059/226409/27354/28000/52915/66131/71711/80905	14
bcell.TSS_1.TSS_1	high_affinity	CC	GO:0000314	organellar small ribosomal subunit	1959-08-01	33/28573	0.0019523	0.00973278	0.00658825	218506/64657/66121/66230/66407/68565/69956/79044	8
bcell.TSS_1.TSS_1	high_affinity	CC	GO:0005721	pericentric heterochromatin	1959-08-01	33/28573	0.0019523	0.00973278	0.00658825	109113/12417/12419/12617/14056/20613/71988/93696	8
bcell.TSS_1.TSS_1	high_affinity	CC	GO:0005763	mitochondrial small ribosomal subunit	1959-08-01	33/28573	0.0019523	0.00973278	0.00658825	218506/64657/66121/66230/66407/68565/69956/79044	8
bcell.TSS_1.TSS_1	high_affinity	CC	GO:0045293	mRNA editing complex	1959-05-01	14/28573	0.00223023	0.0108487	0.0073436	109095/15384/210529/56403/60532	5
bcell.TSS_1.TSS_1	high_affinity	CC	GO:0071564	npBAF complex	1959-05-01	14/28573	0.00223023	0.0108487	0.0073436	20586/20588/268996/57376/67155	5
bcell.TSS_1.TSS_1	high_affinity	CC	GO:0140672	ATAC complex	1959-05-01	14/28573	0.00223023	0.0108487	0.0073436	108946/13486/228714/66979/75565	5
bcell.TSS_1.TSS_1	high_affinity	CC	GO:0043073	germ cell nucleus	17/2059	110/28573	0.00224013	0.0108487	0.0073436	104263/12572/13046/15331/16885/19384/20586/20588/20878/209361/21750/21969/22059/237336/27374/56218/70248	17
bcell.TSS_1.TSS_1	high_affinity	CC	GO:0000139	Golgi membrane	32/2059	265/28573	0.0029075	0.0139808	0.00946376	17156/17308/18669/19073/19346/19744/211673/217664/228368/230379/230815/233781/235574/235623/27277/432486/53374/56305/56494/59026/66460/67843/68427/68861/69048/70231/71707/73124/73178/74102/74117/76792	32
bcell.TSS_1.TSS_1	high_affinity	CC	GO:0005686	U2 snRNP	1959-06-01	21/28573	0.00293645	0.0140205	0.00949069	101943/20641/66055/67332/68479/68981	6
bcell.TSS_1.TSS_1	high_affinity	CC	GO:0001673	male germ cell nucleus	14/2059	87/28573	0.00362651	0.0171942	0.011639	104263/12572/13046/16885/19384/20586/20588/209361/21750/21969/237336/27374/56218/70248	14
bcell.TSS_1.TSS_1	high_affinity	CC	GO:0005782	peroxisomal matrix	1959-07-01	29/28573	0.00380557	0.0177943	0.0120452	11920/14712/15510/18477/20280/54683/71767	7
bcell.TSS_1.TSS_1	high_affinity	CC	GO:0031907	microbody lumen	1959-07-01	29/28573	0.00380557	0.0177943	0.0120452	11920/14712/15510/18477/20280/54683/71767	7
bcell.TSS_1.TSS_1	high_affinity	CC	GO:0042564	NLS-dependent protein nuclear import complex	1959-04-01	10/28573	0.00396669	0.0182953	0.0123844	16211/16646/18432/66069	4
bcell.TSS_1.TSS_1	high_affinity	CC	GO:0140092	bBAF complex	1959-04-01	10/28573	0.00396669	0.0182953	0.0123844	20586/57376/67155/83796	4
bcell.TSS_1.TSS_1	high_affinity	CC	GO:0008287	protein serine/threonine phosphatase complex	1959-10-01	53/28573	0.00413254	0.0188044	0.012729	108954/110854/17973/19047/19055/19056/225849/434233/71978/77305	10
bcell.TSS_1.TSS_1	high_affinity	CC	GO:1903293	phosphatase complex	1959-10-01	53/28573	0.00413254	0.0188044	0.012729	108954/110854/17973/19047/19055/19056/225849/434233/71978/77305	10
bcell.TSS_1.TSS_1	high_affinity	CC	GO:0030055	cell-substrate junction	24/2059	187/28573	0.00426544	0.0192798	0.0130508	104444/107321/11491/12631/16410/16412/16452/16885/19303/22350/230393/231532/233912/239833/244418/26395/26413/27878/415115/50868/59079/74117/76499/76709	24
bcell.TSS_1.TSS_1	high_affinity	CC	GO:0000124	SAGA complex	1959-06-01	23/28573	0.00482474	0.0216634	0.0146643	101943/109115/217218/27878/66464/75565	6
bcell.TSS_1.TSS_1	high_affinity	CC	GO:0031312	extrinsic component of organelle membrane	1959-08-01	38/28573	0.00498849	0.0222513	0.0150622	11964/30948/52551/56440/67300/67474/67808/73834	8
bcell.TSS_1.TSS_1	high_affinity	CC	GO:0010369	chromocenter	1959-05-01	17/28573	0.00574793	0.0253766	0.0171778	109241/110962/12417/12419/71988	5
bcell.TSS_1.TSS_1	high_affinity	CC	GO:0071007	U2-type catalytic step 2 spliceosome	1959-09-01	47/28573	0.00576401	0.0253766	0.0171778	11834/20624/20641/28000/66354/67332/68981/69878/75956	9
bcell.TSS_1.TSS_1	high_affinity	CC	GO:0005849	mRNA cleavage factor complex	1959-06-01	24/28573	0.00604667	0.0262798	0.0177891	228410/54188/66899/68188/68991/94230	6
bcell.TSS_1.TSS_1	high_affinity	CC	GO:0031528	microvillus membrane	1959-06-01	24/28573	0.00604667	0.0262798	0.0177891	12387/13521/16410/17777/20539/22350	6
bcell.TSS_1.TSS_1	high_affinity	CC	GO:0000307	cyclin-dependent protein kinase holoenzyme complex	1959-10-01	57/28573	0.0070487	0.0304396	0.020605	12428/12445/12448/12453/12454/12537/12571/12572/56706/66354	10
bcell.TSS_1.TSS_1	high_affinity	CC	GO:0022624	proteasome accessory complex	1959-06-01	25/28573	0.00747918	0.0319505	0.0216277	17463/19181/19184/19186/19192/66997	6
bcell.TSS_1.TSS_1	high_affinity	CC	GO:0042575	DNA polymerase complex	1959-05-01	18/28573	0.00749282	0.0319505	0.0216277	12909/18972/18973/50776/66979	5
bcell.TSS_1.TSS_1	high_affinity	CC	GO:0005795	Golgi stack	14/2059	95/28573	0.00802422	0.0340026	0.0230168	117592/15510/18195/217664/233781/235574/269941/27277/60409/69048/70231/73991/76775/77929	14
bcell.TSS_1.TSS_1	high_affinity	CC	GO:0032839	dendrite cytoplasm	1959-07-01	33/28573	0.00809435	0.0340868	0.0230738	19290/20655/231003/26395/26413/26419/71514	7
bcell.TSS_1.TSS_1	high_affinity	CC	GO:0000276	mitochondrial proton-transporting ATP synthase complex, coupling factor F(o)	1959-04-01	12/28573	0.00832211	0.0344048	0.0232891	11950/11951/11957/67942	4
bcell.TSS_1.TSS_1	high_affinity	CC	GO:0034663	endoplasmic reticulum chaperone complex	1959-04-01	12/28573	0.00832211	0.0344048	0.0232891	12282/14828/22027/67838	4
bcell.TSS_1.TSS_1	high_affinity	CC	GO:0044615	nuclear pore nuclear basket	1959-04-01	12/28573	0.00832211	0.0344048	0.0232891	12626/19386/218210/234069	4
bcell.TSS_1.TSS_1	high_affinity	CC	GO:0005765	lysosomal membrane	27/2059	230/28573	0.00849676	0.0347036	0.0234914	101142/107173/11767/12725/14628/14824/14998/15516/16792/17775/18438/19164/192652/19744/211286/22201/224132/241296/252875/252903/53612/65221/66096/71913/72124/73218/83409	27
bcell.TSS_1.TSS_1	high_affinity	CC	GO:0098852	lytic vacuole membrane	27/2059	230/28573	0.00849676	0.0347036	0.0234914	101142/107173/11767/12725/14628/14824/14998/15516/16792/17775/18438/19164/192652/19744/211286/22201/224132/241296/252875/252903/53612/65221/66096/71913/72124/73218/83409	27
bcell.TSS_1.TSS_1	high_affinity	CC	GO:0005769	early endosome	38/2059	353/28573	0.00879616	0.0357113	0.0241735	108911/11736/11767/11845/11972/12725/12807/13040/15289/15510/16558/17918/18673/19164/192652/19334/209018/209131/216238/225471/230857/235567/246694/252903/26395/26413/266781/268752/53612/54198/54219/55946/56440/69368/70612/70827/73122/80743	38
bcell.TSS_1.TSS_1	high_affinity	CC	GO:0070847	core mediator complex	1959-06-01	26/28573	0.00914103	0.0368906	0.0249717	216154/56771/66172/66213/69790/69792	6
bcell.TSS_1.TSS_1	high_affinity	CC	GO:0000803	sex chromosome	1959-08-01	42/28573	0.00932626	0.037309	0.025255	13626/20588/321000/52615/67241/71988/74355/76073	8
bcell.TSS_1.TSS_1	high_affinity	CC	GO:0000164	protein phosphatase type 1 complex	1959-05-01	19/28573	0.00957488	0.037309	0.025255	108954/17973/19047/434233/77305	5
bcell.TSS_1.TSS_1	high_affinity	CC	GO:0005847	mRNA cleavage and polyadenylation specificity factor complex	1959-05-01	19/28573	0.00957488	0.037309	0.025255	54188/66899/68188/68991/94230	5
bcell.TSS_1.TSS_1	high_affinity	CC	GO:0032045	guanyl-nucleotide exchange factor complex	1959-05-01	19/28573	0.00957488	0.037309	0.025255	140580/218460/237782/66096/83409	5
bcell.TSS_1.TSS_1	high_affinity	CC	GO:0034518	RNA cap binding complex	1959-05-01	19/28573	0.00957488	0.037309	0.025255	13682/13690/239528/66874/68092	5
bcell.TSS_1.TSS_1	high_affinity	CC	GO:0034719	SMN-Sm protein complex	1959-05-01	19/28573	0.00957488	0.037309	0.025255	20641/216766/53975/67332/69878	5
bcell.TSS_1.TSS_1	high_affinity	CC	GO:0031985	Golgi cisterna	1959-11-01	69/28573	0.0100133	0.0387945	0.0262605	117592/15510/233781/235574/269941/27277/69048/70231/73991/76775/77929	11
bcell.TSS_1.TSS_1	high_affinity	CC	GO:0005677	chromatin silencing complex	1959-04-01	13/28573	0.0113437	0.0420273	0.0284489	12417/13626/14056/52615	4
bcell.TSS_1.TSS_1	high_affinity	CC	GO:0005736	RNA polymerase I complex	1959-04-01	13/28573	0.0113437	0.0420273	0.0284489	20016/28071/64424/70333	4
bcell.TSS_1.TSS_1	high_affinity	CC	GO:0005742	mitochondrial outer membrane translocase complex	1959-04-01	13/28573	0.0113437	0.0420273	0.0284489	223696/53375/66119/68512	4
bcell.TSS_1.TSS_1	high_affinity	CC	GO:0030677	ribonuclease P complex	1959-04-01	13/28573	0.0113437	0.0420273	0.0284489	227522/52575/66132/67724	4
bcell.TSS_1.TSS_1	high_affinity	CC	GO:0031261	DNA replication preinitiation complex	1959-04-01	13/28573	0.0113437	0.0420273	0.0284489	17220/272551/50793/69270	4
bcell.TSS_1.TSS_1	high_affinity	CC	GO:0042405	nuclear inclusion body	1959-04-01	13/28573	0.0113437	0.0420273	0.0284489	19386/218210/27354/54196	4
bcell.TSS_1.TSS_1	high_affinity	CC	GO:0106068	SUMO ligase complex	1959-04-01	13/28573	0.0113437	0.0420273	0.0284489	19386/22196/67241/67872	4
bcell.TSS_1.TSS_1	high_affinity	CC	GO:1990907	beta-catenin-TCF complex	1959-04-01	13/28573	0.0113437	0.0420273	0.0284489	12387/16825/21885/21887	4
bcell.TSS_1.TSS_1	high_affinity	CC	GO:0030496	midbody	24/2059	203/28573	0.0115614	0.0426011	0.0288373	107566/108911/109241/11799/11845/12617/13877/14828/18221/19206/19384/22027/22404/224903/23922/271981/30877/30932/320209/50868/54204/72425/98258/98956	24
bcell.TSS_1.TSS_1	high_affinity	CC	GO:0005777	peroxisome	19/2059	151/28573	0.0124584	0.0454129	0.0307406	11920/12908/14081/14712/15473/15510/17918/18477/19301/19302/20280/20655/21881/219181/225791/54683/67979/68729/71767	19
bcell.TSS_1.TSS_1	high_affinity	CC	GO:0042579	microbody	19/2059	151/28573	0.0124584	0.0454129	0.0307406	11920/12908/14081/14712/15473/15510/17918/18477/19301/19302/20280/20655/21881/219181/225791/54683/67979/68729/71767	19
bcell.TSS_1.TSS_1	high_affinity	CC	GO:0000407	phagophore assembly site	1959-07-01	36/28573	0.0131034	0.0474903	0.0321468	11793/18412/192197/209131/51897/67841/71742	7
bcell.TSS_1.TSS_1	high_affinity	CC	GO:0005925	focal adhesion	21/2059	173/28573	0.0131684	0.0474903	0.0321468	104444/107321/11491/12631/16410/16412/16452/16885/19303/22350/230393/231532/233912/239833/244418/26395/26413/27878/50868/76499/76709	21
bcell.TSS_1.TSS_1	high_affinity	MF	GO:0003735	structural constituent of ribosome	70/2011	178/28407	2.09e-34	1.65e-31	1.12e-31	100503670/102462/107733/114641/16785/18120/19896/19899/19921/19933/19934/19935/19941/19943/19944/19946/19951/19981/19982/19988/19989/20005/20042/20044/20055/20091/20104/20115/26451/267019/26961/270106/27050/27370/27395/27397/353242/56040/56284/59054/64657/66047/66407/66416/66475/66480/66481/66483/66489/66493/67097/67186/67281/67427/67671/67681/67707/67840/67941/68028/68436/68565/74600/75398/75617…	70
bcell.TSS_1.TSS_1	high_affinity	MF	GO:0140098	catalytic activity, acting on RNA	104/2011	380/28407	3.23e-34	1.65e-31	1.12e-31	104444/104806/105148/107045/107508/107817/108943/109093/110960/116940/11792/11834/12909/13211/13680/13682/14000/14911/15278/15473/15547/17299/192170/20016/20020/20022/20589/210529/211064/212880/216443/217038/22321/22375/224481/225363/226414/227522/227674/229487/229504/234728/239528/24128/26383/27041/27225/28114/30959/328162/329504/338359/338371/353172/50912/52513/52575/53424/53975/56095/59028/605…	104
bcell.TSS_1.TSS_1	high_affinity	MF	GO:0003729	mRNA binding	99/2011	386/28407	4.05e-30	1.38e-27	9.34e-28	100336/100503670/109095/110611/110809/11428/11834/12261/12465/12785/13046/13211/13669/13690/15381/15382/15388/15473/15519/16201/16469/16549/17191/18458/18521/19205/192160/192170/19317/19941/19946/19988/19989/20044/20091/20104/20115/20218/20383/20425/20462/207214/210529/213541/216766/21681/21843/22059/225027/225363/228410/229096/229279/229317/230908/233871/233908/239528/241846/27041/27050/27370/27…	99
bcell.TSS_1.TSS_1	high_affinity	MF	GO:0043021	ribonucleoprotein complex binding	65/2011	195/28407	3.6e-27	9.22e-25	6.23e-25	12181/12261/12419/12995/13211/13418/13664/13665/14056/14828/15381/15469/15983/16210/16785/170791/18148/192170/19652/20589/20641/20918/211548/214572/214616/216766/218506/22256/224727/224742/22791/229096/229317/231659/27041/27374/28109/53607/56040/56384/57815/65967/66282/66487/66489/66525/66661/66870/67163/67186/67332/68040/68944/69237/69804/69956/70207/70769/71974/72322/72650/73158/74112/74838/754…	65
bcell.TSS_1.TSS_1	high_affinity	MF	GO:0140101	catalytic activity, acting on a tRNA	46/2011	130/28407	7.55e-21	1.55e-18	1.05e-18	105148/107045/107508/108943/109093/110960/14911/15547/17299/211064/216443/22321/22375/225363/226414/227522/229487/26383/28114/328162/329504/353172/52575/60507/66078/66132/66246/66590/66966/67011/67417/67724/67789/68857/68915/69185/69606/70047/70120/70560/71807/71916/72133/74753/76563/98685	46
bcell.TSS_1.TSS_1	high_affinity	MF	GO:0000049	tRNA binding	33/2011	77/28407	2.53e-18	4.33e-16	2.93e-16	105148/108943/13664/13722/14911/17299/19988/20589/211064/216443/218506/226982/229317/230233/230734/233189/26905/27103/28114/52575/65967/66590/66965/67097/67417/67789/70047/70120/71799/72322/72650/98685/98956	33
bcell.TSS_1.TSS_1	high_affinity	MF	GO:0003712	transcription coregulator activity	93/2011	497/28407	4.42e-18	6.47e-16	4.37e-16	104263/107321/107566/109115/11792/12261/12387/12400/13211/13806/14025/14030/14056/14815/15191/15259/15289/16825/17684/17938/18103/18148/18193/18412/18432/18673/18813/19720/19777/20182/20185/20220/20586/21372/214899/216154/217069/217127/217218/21885/21887/219249/22215/224440/225182/225876/22591/226169/22761/228790/231051/233908/238330/244879/268996/27374/27878/328572/52690/52915/54343/56275/56310/…	93
bcell.TSS_1.TSS_1	high_affinity	MF	GO:0140097	catalytic activity, acting on DNA	59/2011	237/28407	8.2e-18	1.05e-15	7.1e-16	104444/104806/114714/11792/12572/13211/16882/170472/17220/17535/17688/18294/18861/18973/19205/19355/19360/19646/19691/20586/20589/209334/211064/21750/21969/21975/22256/225182/22596/226409/231642/244059/245474/26383/26447/27041/27050/272158/319955/320209/330409/333789/338359/338371/50776/56351/67155/68058/68142/71711/71726/72831/74528/75560/75764/76251/80905/93696/97827	59
bcell.TSS_1.TSS_1	high_affinity	MF	GO:0016874	ligase activity	46/2011	163/28407	1.93e-16	2.2e-14	1.48e-14	105148/107045/107508/109093/110960/11565/11566/11950/11957/11964/14081/14287/14629/14645/16882/20917/216443/217069/22201/22321/22375/226414/229487/231326/231380/237823/26457/270685/353172/433256/51797/56459/66590/66632/67054/67126/67164/67417/67789/68915/69719/70120/70560/71807/76563/78894	46
bcell.TSS_1.TSS_1	high_affinity	MF	GO:0016741	transferase activity, transferring one-carbon groups	53/2011	212/28407	3.14e-16	3.22e-14	2.17e-14	108147/108943/110147/116940/13626/14056/14911/15278/15469/15547/17299/18193/18537/18618/20425/207965/210529/214162/214572/216292/217038/224440/224481/225888/231051/232187/234728/27374/28114/328162/329504/52575/52615/52690/56095/66254/66617/67011/67674/67768/67956/69156/69606/69719/70511/71974/72722/72843/72895/73694/74753/98685/99890	53
bcell.TSS_1.TSS_1	high_affinity	MF	GO:0043022	ribosome binding	38/2011	118/28407	6.59e-16	6.14e-14	4.15e-14	12261/13211/13418/13664/13665/14828/15983/16210/16785/18148/19652/20589/20918/211548/216766/218506/22256/224727/224742/22791/229096/229317/231659/27041/56384/66487/66661/66870/67163/68944/69804/69956/70207/71974/72650/73158/74112/74838	38
bcell.TSS_1.TSS_1	high_affinity	MF	GO:0008168	methyltransferase activity	49/2011	199/28407	7.8e-15	6.66e-13	4.5e-13	108943/110147/116940/13626/14056/14911/15278/15469/15547/17299/18193/18537/18618/207965/210529/214162/214572/216292/217038/224440/224481/225888/231051/232187/234728/27374/28114/328162/329504/52575/52615/52690/56095/66254/66617/67011/67674/67768/67956/69156/70511/71974/72722/72843/72895/73694/74753/98685/99890	49
bcell.TSS_1.TSS_1	high_affinity	MF	GO:0003697	single-stranded DNA binding	37/2011	124/28407	2.41e-14	1.9e-12	1.28e-12	12190/12785/13211/15289/15382/15499/17220/18521/18861/19205/19290/19360/19691/20589/21681/21750/21969/21975/22059/22591/226409/227656/320209/381760/50926/53379/53424/56009/56045/56515/67241/68964/69917/71726/74414/97961/98415	37
bcell.TSS_1.TSS_1	high_affinity	MF	GO:0008757	S-adenosylmethionine-dependent methyltransferase activity	41/2011	155/28407	9.14e-14	6.69e-12	4.52e-12	108943/110147/14056/14911/15278/15469/15547/17299/18193/18537/18618/207965/210529/214162/214572/217038/224440/224481/225888/231051/232187/234728/27374/28114/328162/52575/52690/56095/66254/66617/67011/67768/67956/69156/70511/71974/72895/73694/74753/98685/99890	41
bcell.TSS_1.TSS_1	high_affinity	MF	GO:0044183	protein folding chaperone	23/2011	55/28407	6.39e-13	4.37e-11	2.95e-11	12282/12461/12462/12464/12465/12468/14828/15505/15510/15516/15519/15525/15528/16549/18415/18637/21454/22027/23950/67163/67693/68015/81489	23
bcell.TSS_1.TSS_1	high_affinity	MF	GO:0140662	ATP-dependent protein folding chaperone	16/2011	26/28407	1.01e-12	6.44e-11	4.35e-11	12282/12461/12462/12464/12465/12468/14828/15505/15510/15516/15519/15525/18415/21454/22027/68015	16
bcell.TSS_1.TSS_1	high_affinity	MF	GO:0003730	mRNA 3'-UTR binding	34/2011	119/28407	1.07e-12	6.44e-11	4.35e-11	100503670/12465/13046/15381/15382/15388/16201/16549/18458/20115/207214/216766/21843/22059/229279/230908/233908/239528/380773/52502/52530/53379/56190/56403/66409/66870/70248/73158/74326/75420/77134/80912/80913/94230	34
bcell.TSS_1.TSS_1	high_affinity	MF	GO:0003713	transcription coactivator activity	54/2011	265/28407	1.4e-12	7.97e-11	5.39e-11	107566/109115/11792/12387/12400/13211/14815/15289/16825/17684/17938/18103/18148/19720/20182/20586/214899/216154/217069/217218/219249/22215/224440/22591/226169/228790/231051/233908/244879/268996/27878/328572/52690/52915/56275/56310/56771/57320/58172/59022/66354/66464/67154/67155/67500/68729/69188/69790/69792/70465/72199/72462/74112/98415	54
bcell.TSS_1.TSS_1	high_affinity	MF	GO:0004386	helicase activity	38/2011	150/28407	3.1e-12	1.67e-10	1.13e-10	104806/11834/13211/13680/13682/170472/17220/17535/192170/19360/19691/20586/20589/212880/22596/226409/227674/244059/269254/27041/27225/30959/319955/320209/338359/52513/53975/66942/67155/68058/69663/71715/72047/72831/74351/75560/76251/77591	38
bcell.TSS_1.TSS_1	high_affinity	MF	GO:0004518	nuclease activity	45/2011	201/28407	3.49e-12	1.79e-10	1.21e-10	104444/104806/114714/11792/14000/15473/17535/18861/18973/19205/19355/19360/209334/225182/226409/227522/227656/229504/239528/24128/241547/27041/27050/333789/338371/50912/53424/59028/66078/66132/67619/67724/68276/68544/68737/69163/70640/71701/71711/72587/72662/74108/74528/75764/97827	45
bcell.TSS_1.TSS_1	high_affinity	MF	GO:0016887	ATP hydrolysis activity	54/2011	283/28407	2.04e-11	9.98e-10	6.74e-10	100043597/100502766/108888/114896/11928/11938/11950/11957/11979/12461/12462/12464/12465/12468/13211/13682/14828/15516/15519/16558/18195/18669/18861/19181/19184/19360/20586/20589/21454/214616/22027/224742/22596/235574/239273/244059/27410/27416/30959/320817/54343/56495/57815/66196/67059/67126/67241/67979/68015/68058/68142/68277/70472/74355	54
bcell.TSS_1.TSS_1	high_affinity	MF	GO:0031625	ubiquitin protein ligase binding	60/2011	338/28407	3.63e-11	1.67e-09	1.13e-09	100503670/104771/11465/11740/11758/12122/12301/12387/12461/13171/140499/14198/14828/15204/15251/15510/15516/15519/16792/170823/170930/17127/18024/18035/18412/18521/18669/18813/19167/192160/20020/20878/21454/215705/21812/22033/22059/22190/22433/224727/22596/226178/22627/22631/229512/50754/56218/58230/67128/67241/67443/68558/68585/68729/69053/69228/75717/78294/93765/99375	60
bcell.TSS_1.TSS_1	high_affinity	MF	GO:0061629	RNA polymerase II-specific DNA-binding transcription factor binding	65/2011	382/28407	3.76e-11	1.67e-09	1.13e-09	104263/109113/11792/11911/12387/12952/13198/13211/14884/15182/15251/15260/15289/15499/15525/15982/16600/16825/16969/170930/17127/17258/17261/17684/18024/18035/18124/18148/18193/192197/19359/19822/20182/20185/20586/20687/20848/209456/216154/22059/223499/225182/22591/22761/228790/233908/235459/243910/26443/321000/328572/50868/52690/56399/56736/57320/57376/58231/66354/67154/67238/69790/72199/72504/7…	65
bcell.TSS_1.TSS_1	high_affinity	MF	GO:0008276	protein methyltransferase activity	27/2011	90/28407	6.48e-11	2.77e-09	1.87e-09	110147/13626/14056/15469/18193/18537/207965/214162/214572/224440/225888/231051/232187/27374/329504/52615/52690/66617/67674/67768/67956/70511/71974/72722/72895/73694/99890	27
bcell.TSS_1.TSS_1	high_affinity	MF	GO:0140993	histone modifying activity	42/2011	196/28407	7.99e-11	3.28e-09	2.21e-09	104263/104416/107435/107817/110147/12190/12649/13626/14056/15182/15469/16452/18193/20878/214162/214572/214899/217127/224440/225876/225888/228714/231051/232187/269252/27374/328572/52615/52690/59026/66617/67014/67768/67956/68729/71952/72117/72895/74112/76073/77035/99890	42
bcell.TSS_1.TSS_1	high_affinity	MF	GO:0030515	snoRNA binding	16/2011	33/28407	1.38e-10	5.35e-09	3.62e-09	102462/104662/20826/215193/217995/22596/245474/269470/27275/27966/52530/53414/55989/67134/68147/70769	16
bcell.TSS_1.TSS_1	high_affinity	MF	GO:0044389	ubiquitin-like protein ligase binding	61/2011	358/28407	1.41e-10	5.35e-09	3.62e-09	100503670/104771/11465/11740/11758/12122/12301/12387/12461/13171/140499/14198/14828/15204/15251/15510/15516/15519/16792/170823/170930/17127/18024/18035/18412/18521/18669/18813/19167/192160/20020/20610/20878/21454/215705/21812/22033/22059/22190/22433/224727/22596/226178/22627/22631/229512/50754/56218/58230/67128/67241/67443/68558/68585/68729/69053/69228/75717/78294/93765/99375	61
bcell.TSS_1.TSS_1	high_affinity	MF	GO:0051082	unfolded protein binding	26/2011	88/28407	2.12e-10	7.75e-09	5.24e-09	12461/12462/12464/12465/12468/14105/14828/15516/15519/15528/17938/18148/18221/18637/209586/21454/22027/234549/23950/320011/56351/56445/67035/67838/68015/81489	26
bcell.TSS_1.TSS_1	high_affinity	MF	GO:0042393	histone binding	53/2011	294/28407	2.78e-10	9.84e-09	6.65e-09	100043597/101612/103136/103537/107435/108946/109113/110052/11737/12417/12419/14312/15182/15260/16452/17688/17765/17955/18148/192197/19231/19646/20586/20588/21372/214162/214572/214899/219249/22791/231051/233726/244059/320817/381280/52615/56086/57741/58230/64144/66262/67155/67628/68142/69188/70472/72895/74112/75339/75565/77035/81004/99890	53
bcell.TSS_1.TSS_1	high_affinity	MF	GO:0090079	translation regulator activity, nucleic acid binding	29/2011	109/28407	3.18e-10	1.09e-08	7.35e-09	13631/13664/13665/13669/13682/13690/14852/16341/19290/20425/20918/209354/217869/224742/225363/226982/229317/26905/27979/53356/65967/67204/67941/68135/69860/72650/73158/75705/98221	29
bcell.TSS_1.TSS_1	high_affinity	MF	GO:0045182	translation regulator activity	34/2011	144/28407	3.3e-10	1.09e-08	7.36e-09	12785/13631/13664/13665/13669/13682/13688/13690/14852/15983/16341/19290/20044/20425/20918/209354/217869/224742/225363/226982/229317/26905/27979/53356/65967/66870/67204/67941/68135/69860/72650/73158/75705/98221	34
bcell.TSS_1.TSS_1	high_affinity	MF	GO:0008170	N-methyltransferase activity	26/2011	92/28407	6.22e-10	1.99e-08	1.35e-08	110147/14056/14911/15278/15469/18193/18618/207965/214162/214572/224440/224481/225888/231051/232187/27374/52690/66254/67768/67956/70511/71974/72895/73694/98685/99890	26
bcell.TSS_1.TSS_1	high_affinity	MF	GO:0008186	ATP-dependent activity, acting on RNA	23/2011	74/28407	7.59e-10	2.27e-08	1.53e-08	104806/11834/13211/13680/13682/192170/20589/212880/227674/27041/27225/30959/320209/338359/52513/53975/66942/69663/71715/72047/72831/74351/77591	23
bcell.TSS_1.TSS_1	high_affinity	MF	GO:0004812	aminoacyl-tRNA ligase activity	17/2011	41/28407	7.75e-10	2.27e-08	1.53e-08	105148/107045/107508/109093/110960/216443/22321/22375/226414/353172/66590/67417/67789/68915/70120/70560/71807	17
bcell.TSS_1.TSS_1	high_affinity	MF	GO:0016875	ligase activity, forming carbon-oxygen bonds	17/2011	41/28407	7.75e-10	2.27e-08	1.53e-08	105148/107045/107508/109093/110960/216443/22321/22375/226414/353172/66590/67417/67789/68915/70120/70560/71807	17
bcell.TSS_1.TSS_1	high_affinity	MF	GO:0019843	rRNA binding	23/2011	75/28407	1.02e-09	2.91e-08	1.97e-08	100503670/102462/15289/18148/19921/19988/19989/20005/215193/218506/235036/26961/27050/67239/67281/67681/67832/68077/68565/69956/70207/70285/97961	23
bcell.TSS_1.TSS_1	high_affinity	MF	GO:0003727	single-stranded RNA binding	27/2011	101/28407	1.15e-09	3.18e-08	2.15e-08	107817/11834/12785/13211/15289/15381/15382/16201/18458/192170/20115/20218/20589/207214/22763/239528/320209/338371/380773/50912/50926/54196/56403/70248/71701/72587/98758	27
bcell.TSS_1.TSS_1	high_affinity	MF	GO:0008408	3'-5' exonuclease activity	18/2011	48/28407	1.73e-09	4.67e-08	3.16e-08	104444/11792/17535/18973/19355/19360/227656/229504/24128/50912/68276/68544/68737/71701/72587/72662/74108/97827	18
bcell.TSS_1.TSS_1	high_affinity	MF	GO:0003724	RNA helicase activity	22/2011	72/28407	2.54e-09	6.67e-08	4.5e-08	104806/11834/13211/13680/13682/192170/20589/212880/227674/27041/27225/30959/338359/52513/53975/66942/69663/71715/72047/72831/74351/77591	22
bcell.TSS_1.TSS_1	high_affinity	MF	GO:0042054	histone methyltransferase activity	19/2011	56/28407	4.35e-09	1.11e-07	7.53e-08	110147/13626/14056/15469/18193/214162/214572/224440/225888/231051/232187/27374/52615/52690/66617/67768/67956/72895/99890	19
bcell.TSS_1.TSS_1	high_affinity	MF	GO:0008094	ATP-dependent activity, acting on DNA	28/2011	115/28407	5.62e-09	1.41e-07	9.5e-08	104806/114714/12572/13211/170472/17220/17535/17688/18861/19360/19646/19691/20586/20589/22596/226409/244059/27041/319955/320209/330409/338359/67155/68058/68142/72831/75560/76251	28
bcell.TSS_1.TSS_1	high_affinity	MF	GO:0140939	histone H4 methyltransferase activity	2025-10-11	15/28407	6.68e-09	1.63e-07	1.1e-07	15469/18193/214572/224440/225888/232187/27374/67768/67956/99890	10
bcell.TSS_1.TSS_1	high_affinity	MF	GO:0008135	translation factor activity, RNA binding	24/2011	90/28407	9.99e-09	2.38e-07	1.61e-07	13631/13664/13665/13669/13682/13690/14852/16341/20918/209354/217869/225363/226982/229317/26905/27979/53356/65967/67204/68135/69860/72650/75705/98221	24
bcell.TSS_1.TSS_1	high_affinity	MF	GO:0019787	ubiquitin-like protein transferase activity	67/2011	457/28407	1.14e-08	2.66e-07	1.8e-07	105239/106021/108660/109113/109910/11793/11799/140499/15204/170930/19302/19386/19647/19720/19822/20610/216150/217069/217342/22196/22213/22215/227738/232539/238330/240396/242785/269695/28000/338364/387524/415115/50754/52915/53621/56515/56736/56771/58230/59026/66156/66172/66213/66771/66949/67128/67610/67841/67845/68718/68729/69116/69790/69792/70348/70790/74132/74164/74287/75841/76073/77853/81018/83…	67
bcell.TSS_1.TSS_1	high_affinity	MF	GO:0004519	endonuclease activity	28/2011	119/28407	1.27e-08	2.88e-07	1.95e-07	114714/11792/14000/15473/17535/18861/19205/19360/209334/225182/226409/227522/227656/239528/27041/27050/333789/338371/53424/59028/66078/66132/67619/67724/69163/71711/72662/75764	28
bcell.TSS_1.TSS_1	high_affinity	MF	GO:0003743	translation initiation factor activity	19/2011	61/28407	2.16e-08	4.71e-07	3.18e-07	13664/13665/13669/13682/13690/16341/20918/209354/217869/226982/229317/26905/27979/53356/67204/68135/69860/75705/98221	19
bcell.TSS_1.TSS_1	high_affinity	MF	GO:0140296	general transcription initiation factor binding	19/2011	61/28407	2.16e-08	4.71e-07	3.18e-07	11911/13486/14815/15499/17938/19181/19184/19822/22059/229937/235459/55989/59022/64424/66464/68153/70769/71902/98758	19
bcell.TSS_1.TSS_1	high_affinity	MF	GO:0008173	RNA methyltransferase activity	19/2011	63/28407	3.88e-08	8.3e-07	5.61e-07	108943/116940/14911/15278/15547/17299/210529/217038/224481/234728/28114/328162/329504/52575/56095/66254/67011/74753/98685	19
bcell.TSS_1.TSS_1	high_affinity	MF	GO:0016755	aminoacyltransferase activity	67/2011	473/28407	4.47e-08	9.35e-07	6.32e-07	105239/106021/108660/109113/109910/11793/11799/140499/15204/170930/19302/19386/19647/19720/19822/20610/216150/217069/217342/22196/22213/22215/227738/232539/238330/240396/242785/269695/28000/338364/387524/415115/50754/52915/53621/56515/56736/56771/58230/59026/66156/66172/66213/66771/66949/67128/67610/67841/67845/68718/68729/69116/69790/69792/70348/70790/74132/74164/74287/75841/76073/77853/81018/83…	67
bcell.TSS_1.TSS_1	high_affinity	MF	GO:0048027	mRNA 5'-UTR binding	2025-12-11	26/28407	5.81e-08	1.19e-06	8.05e-07	100503670/11428/12465/19941/20044/20091/20115/20425/30877/56403/66409/73158	12
bcell.TSS_1.TSS_1	high_affinity	MF	GO:0016796	exonuclease activity, active with either ribo- or deoxyribonucleic acids and producing 5'-phosphomonoesters	17/2011	53/28407	7.29e-08	1.46e-06	9.9e-07	104444/11792/17535/18973/19355/229504/24128/50912/68276/68737/70640/71701/72587/72662/74108/74528/97827	17
bcell.TSS_1.TSS_1	high_affinity	MF	GO:0046982	protein heterodimerization activity	49/2011	312/28407	1.25e-07	2.47e-06	1.67e-06	11799/11911/11928/13198/13486/14025/14371/15251/15499/16412/17210/17254/17258/17261/17777/18023/18046/18673/19384/20878/209361/218544/22003/22059/22433/225471/22627/22770/235459/27374/319190/50772/52551/56075/56440/56459/60507/63856/66094/66464/66979/67674/68514/69256/70769/71365/72504/78651/93696	49
bcell.TSS_1.TSS_1	high_affinity	MF	GO:0004536	DNA nuclease activity	18/2011	61/28407	1.28e-07	2.47e-06	1.67e-06	104444/114714/11792/17535/18973/19205/19355/19360/209334/225182/226409/27050/333789/338371/71711/74528/75764/97827	18
bcell.TSS_1.TSS_1	high_affinity	MF	GO:0004527	exonuclease activity	20/2011	74/28407	1.31e-07	2.48e-06	1.68e-06	104444/11792/17535/18973/19355/19360/227656/229504/24128/50912/68276/68544/68737/70640/71701/72587/72662/74108/74528/97827	20
bcell.TSS_1.TSS_1	high_affinity	MF	GO:0003714	transcription corepressor activity	36/2011	200/28407	2e-07	3.72e-06	2.51e-06	12261/13806/14025/14056/15191/15259/15289/17684/18193/18432/18673/18813/19777/20185/20220/20586/21372/21885/21887/225182/22761/238330/244879/27374/54343/56310/57741/58521/66354/67014/67500/67956/72895/81004/81489/98403	36
bcell.TSS_1.TSS_1	high_affinity	MF	GO:0070182	DNA polymerase binding	2025-11-11	24/28407	2.29e-07	4.2e-06	2.84e-06	15289/15516/15519/20586/208836/50776/53379/56351/67177/69917/98956	11
bcell.TSS_1.TSS_1	high_affinity	MF	GO:0016779	nucleotidyltransferase activity	28/2011	137/28407	3.06e-07	5.51e-06	3.72e-06	11546/12909/14198/18789/18973/20016/20020/20022/21750/223776/230734/231380/245474/26447/269952/272158/50776/56351/68671/70047/70428/71701/74080/74414/78929/80905/93696/99929	28
bcell.TSS_1.TSS_1	high_affinity	MF	GO:0061659	ubiquitin-like protein ligase activity	53/2011	362/28407	3.92e-07	6.92e-06	4.68e-06	105239/106021/109113/11793/11799/15204/19302/19386/19647/19720/19822/217069/217342/22215/227738/238330/240396/269695/28000/338364/387524/415115/50754/52915/56515/56736/56771/58230/59026/66156/66172/66213/66771/66949/67841/67845/68718/68729/69116/69790/69792/70348/70790/74132/74164/74287/75841/76073/77853/81018/83814/98403/99375	53
bcell.TSS_1.TSS_1	high_affinity	MF	GO:0004842	ubiquitin-protein transferase activity	60/2011	431/28407	4.05e-07	7.04e-06	4.76e-06	105239/106021/108660/109113/109910/11799/140499/15204/19302/19647/19720/19822/216150/217069/217342/22196/22213/22215/227738/232539/238330/240396/242785/269695/28000/338364/387524/415115/50754/53621/56515/56736/56771/58230/59026/66156/66172/66213/66771/66949/67128/67610/67845/68718/68729/69116/69790/69792/70348/70790/74132/74164/74287/75841/76073/77853/81018/83814/93765/99375	60
bcell.TSS_1.TSS_1	high_affinity	MF	GO:0004540	RNA nuclease activity	25/2011	122/28407	1.23e-06	2.1e-05	1.42e-05	104444/11792/14000/15473/227522/229504/239528/24128/338371/50912/53424/59028/66078/66132/67619/67724/68276/68737/69163/70640/71701/72587/72662/74108/97827	25
bcell.TSS_1.TSS_1	high_affinity	MF	GO:0016896	RNA exonuclease activity, producing 5'-phosphomonoesters	2025-12-11	33/28407	1.34e-06	2.25e-05	1.52e-05	104444/229504/24128/50912/68276/68737/70640/71701/72587/72662/74108/97827	12
bcell.TSS_1.TSS_1	high_affinity	MF	GO:0016922	nuclear receptor binding	29/2011	156/28407	1.5e-06	2.48e-05	1.68e-05	104263/12387/12952/14884/15251/16969/170930/17127/18124/18193/192197/19822/20182/20185/20586/20848/216154/223499/228790/233908/321000/328572/56736/57320/57376/66354/69790/72199/74132	29
bcell.TSS_1.TSS_1	high_affinity	MF	GO:0003684	damaged DNA binding	17/2011	65/28407	1.86e-06	3.03e-05	2.05e-05	11546/11792/13194/15289/17688/18294/19359/22256/225182/22591/22596/26447/27050/27354/328572/67241/80905	17
bcell.TSS_1.TSS_1	high_affinity	MF	GO:0004532	RNA exonuclease activity	2025-12-11	34/28407	1.93e-06	3.1e-05	2.09e-05	104444/229504/24128/50912/68276/68737/70640/71701/72587/72662/74108/97827	12
bcell.TSS_1.TSS_1	high_affinity	MF	GO:0001221	transcription coregulator binding	28/2011	150/28407	2.08e-06	3.27e-05	2.21e-05	110147/12387/12417/13626/13806/14056/15182/15191/15251/16600/16969/17127/17765/18024/18124/20586/21780/22059/22196/223922/22404/22642/232334/328572/52615/66050/69792/75079	28
bcell.TSS_1.TSS_1	high_affinity	MF	GO:0004520	DNA endonuclease activity	13/2011	40/28407	2.12e-06	3.29e-05	2.22e-05	114714/11792/17535/19205/19360/209334/225182/226409/27050/333789/338371/71711/75764	13
bcell.TSS_1.TSS_1	high_affinity	MF	GO:0031072	heat shock protein binding	28/2011	152/28407	2.72e-06	4.16e-05	2.81e-05	13806/14815/14828/15182/15251/15499/15516/16211/16885/18035/19060/192662/21780/218544/224727/22791/23950/27050/50720/56351/56445/67145/67300/67738/69707/71718/76927/81489	28
bcell.TSS_1.TSS_1	high_affinity	MF	GO:0140104	molecular carrier activity	21/2011	96/28407	2.86e-06	4.32e-05	2.92e-05	103136/103573/109129/109136/16211/16646/19231/226043/231430/238799/26425/30056/56428/56495/57320/65246/66048/66069/72322/74204/75751	21
bcell.TSS_1.TSS_1	high_affinity	MF	GO:0000175	3'-5'-RNA exonuclease activity	2025-11-11	30/28407	3.37e-06	5.01e-05	3.39e-05	104444/229504/24128/50912/68276/68737/71701/72587/72662/74108/97827	11
bcell.TSS_1.TSS_1	high_affinity	MF	GO:0140030	modification-dependent protein binding	37/2011	236/28407	4.33e-06	6.35e-05	4.29e-05	103136/103537/108946/11546/12417/12419/14312/15510/16792/17688/17765/18412/192652/19359/20586/213990/214162/214899/219249/22324/224727/226409/22791/231130/235461/320817/52615/64144/66262/67513/68058/69188/72895/75339/75565/77035/94232	37
bcell.TSS_1.TSS_1	high_affinity	MF	GO:0004722	protein serine/threonine phosphatase activity	19/2011	84/28407	4.99e-06	7.2e-05	4.87e-05	103199/13537/19042/19043/19047/19055/19056/19060/19252/231571/235584/319520/434233/66513/66525/67444/68991/72349/72542	19
bcell.TSS_1.TSS_1	high_affinity	MF	GO:0061630	ubiquitin protein ligase activity	48/2011	345/28407	5.72e-06	8.14e-05	5.5e-05	105239/106021/109113/11799/15204/19302/19647/19720/19822/217069/217342/22215/227738/238330/240396/269695/28000/338364/387524/415115/50754/56515/56736/56771/58230/59026/66156/66172/66213/66771/66949/67845/68718/68729/69116/69790/69792/70348/70790/74132/74164/74287/75841/76073/77853/81018/83814/99375	48
bcell.TSS_1.TSS_1	high_affinity	MF	GO:0051020	GTPase binding	47/2011	337/28407	6.67e-06	9.37e-05	6.33e-05	101497/103573/105148/107508/108911/110157/11736/11799/12176/13367/13722/13806/14569/15519/16211/16558/17918/18195/192662/19352/19386/20655/20742/218210/224105/233726/238799/23991/26395/27277/27756/30948/320435/320727/55946/57912/65246/66482/70296/72322/74204/74998/75751/75767/76895/97761/98732	47
bcell.TSS_1.TSS_1	high_affinity	MF	GO:0008175	tRNA methyltransferase activity	2025-11-11	32/28407	6.98e-06	9.47e-05	6.4e-05	108943/14911/15547/17299/28114/328162/329504/52575/67011/74753/98685	11
bcell.TSS_1.TSS_1	high_affinity	MF	GO:0017069	snRNA binding	13/2011	44/28407	6.99e-06	9.47e-05	6.4e-05	101943/20624/20826/216766/227707/50783/53607/67225/67332/67678/68092/68276/68981	13
bcell.TSS_1.TSS_1	high_affinity	MF	GO:0016765	transferase activity, transferring alkyl or aryl (other than methyl) groups	16/2011	64/28407	7.02e-06	9.47e-05	6.4e-05	110606/116905/14272/14872/14874/19352/20810/232087/330817/52014/56075/66966/68857/69185/71365/71707	16
bcell.TSS_1.TSS_1	high_affinity	MF	GO:0042162	telomeric DNA binding	2025-12-11	38/28407	7.32e-06	9.74e-05	6.58e-05	11792/15382/19290/19360/21750/22596/229055/229512/53379/68964/69917/71718	12
bcell.TSS_1.TSS_1	high_affinity	MF	GO:0004674	protein serine/threonine kinase activity	57/2011	441/28407	8.03e-06	0.000105	7.13e-05	101540/104318/108097/110157/11920/12445/12454/12537/12571/12572/12649/12750/12995/13631/140780/14312/14772/14773/15259/15467/16885/17169/17346/18103/19134/20868/20878/213452/217718/21812/21813/21969/223775/224105/228012/228026/233328/23939/23955/26395/26411/26413/26419/268930/27103/330177/381406/399510/50772/58231/67045/68961/69181/71742/72508/74137/74178	57
bcell.TSS_1.TSS_1	high_affinity	MF	GO:0051059	NF-kappaB binding	2025-11-11	34/28407	1.36e-05	0.000176	0.000119	11792/15182/18035/18148/209456/243910/26443/328572/56399/67154/72504	11
bcell.TSS_1.TSS_1	high_affinity	MF	GO:0017025	TBP-class protein binding	2025-10-11	29/28407	1.77e-05	0.000227	0.000154	13486/14815/17938/19181/19184/19822/235459/66464/71902/98758	10
bcell.TSS_1.TSS_1	high_affinity	MF	GO:0016879	ligase activity, forming carbon-nitrogen bonds	13/2011	48/28407	1.99e-05	0.000249	0.000168	11565/11566/14287/14629/14645/229487/237823/270685/51797/66632/67054/69719/76563	13
bcell.TSS_1.TSS_1	high_affinity	MF	GO:0140223	general transcription initiation factor activity	13/2011	48/28407	1.99e-05	0.000249	0.000168	106298/13486/14885/209357/21341/21429/235459/237336/269252/66464/68153/72504/74197	13
bcell.TSS_1.TSS_1	high_affinity	MF	GO:0003678	DNA helicase activity	14/2011	55/28407	2.09e-05	0.000258	0.000174	104806/13211/170472/17220/17535/19360/19691/20589/22596/27041/320209/338359/68058/72831	14
bcell.TSS_1.TSS_1	high_affinity	MF	GO:0016278	lysine N-methyltransferase activity	14/2011	56/28407	2.6e-05	0.000314	0.000212	110147/14056/18193/207965/214162/224440/225888/231051/232187/52690/67768/67956/70511/72895	14
bcell.TSS_1.TSS_1	high_affinity	MF	GO:0016279	protein-lysine N-methyltransferase activity	14/2011	56/28407	2.6e-05	0.000314	0.000212	110147/14056/18193/207965/214162/224440/225888/231051/232187/52690/67768/67956/70511/72895	14
bcell.TSS_1.TSS_1	high_affinity	MF	GO:0019001	guanyl nucleotide binding	50/2011	387/28407	2.84e-05	0.000334	0.000226	104662/109136/109168/110639/11565/11566/11845/13494/14674/14852/15516/15519/18103/18176/19334/19346/19384/19744/20130/20509/20624/207704/20917/209354/212508/213990/217378/217869/226043/226982/227624/233328/246710/26905/270160/30877/320806/52398/54204/56045/56427/65967/67059/67657/69159/69237/69721/73991/74254/76108	50
bcell.TSS_1.TSS_1	high_affinity	MF	GO:0032561	guanyl ribonucleotide binding	50/2011	387/28407	2.84e-05	0.000334	0.000226	104662/109136/109168/110639/11565/11566/11845/13494/14674/14852/15516/15519/18103/18176/19334/19346/19384/19744/20130/20509/20624/207704/20917/209354/212508/213990/217378/217869/226043/226982/227624/233328/246710/26905/270160/30877/320806/52398/54204/56045/56427/65967/67059/67657/69159/69237/69721/73991/74254/76108	50
bcell.TSS_1.TSS_1	high_affinity	MF	GO:0017018	myosin phosphatase activity	16/2011	71/28407	2.87e-05	0.000334	0.000226	103199/13537/19042/19043/19047/19055/19056/19060/19252/231571/235584/319520/67444/68991/72349/72542	16
bcell.TSS_1.TSS_1	high_affinity	MF	GO:0030145	manganese ion binding	15/2011	64/28407	3.1e-05	0.000356	0.000241	14645/17308/17535/19042/19043/217664/228961/235574/23955/58193/66358/66988/69181/70640/97827	15
bcell.TSS_1.TSS_1	high_affinity	MF	GO:0003688	DNA replication origin binding	2025-07-11	15/28407	3.42e-05	0.000381	0.000257	101612/13211/217127/26428/26429/320209/50793	7
bcell.TSS_1.TSS_1	high_affinity	MF	GO:0004659	prenyltransferase activity	2025-07-11	15/28407	3.42e-05	0.000381	0.000257	110606/14272/19352/52014/56075/71365/71707	7
bcell.TSS_1.TSS_1	high_affinity	MF	GO:0098847	sequence-specific single stranded DNA binding	2025-07-11	15/28407	3.42e-05	0.000381	0.000257	15382/15499/19360/21750/53379/68964/69917	7
bcell.TSS_1.TSS_1	high_affinity	MF	GO:0106222	lncRNA binding	2025-08-11	20/28407	3.62e-05	0.000399	0.00027	11938/13046/14056/20586/52615/67955/72590/80913	8
bcell.TSS_1.TSS_1	high_affinity	MF	GO:0001046	core promoter sequence-specific DNA binding	13/2011	51/28407	4.02e-05	0.000439	0.000296	106298/14056/14815/18148/20020/20586/21341/21429/21847/22059/22642/237336/239528	13
bcell.TSS_1.TSS_1	high_affinity	MF	GO:0034511	U3 snoRNA binding	2025-06-11	11/28407	4.23e-05	0.000456	0.000308	104662/20826/215193/22596/27966/52530	6
bcell.TSS_1.TSS_1	high_affinity	MF	GO:0031369	translation initiation factor binding	2025-11-11	38/28407	4.38e-05	0.000468	0.000316	13046/13688/17973/20091/217869/27103/27979/67204/68737/73158/98221	11
bcell.TSS_1.TSS_1	high_affinity	MF	GO:0019789	SUMO transferase activity	2025-09-11	26/28407	4.53e-05	0.000479	0.000324	106021/109113/170930/19386/19720/20610/22196/52915/98403	9
bcell.TSS_1.TSS_1	high_affinity	MF	GO:0005525	GTP binding	47/2011	363/28407	4.61e-05	0.000482	0.000326	104662/109136/109168/11565/11566/11845/13494/14674/14852/15516/15519/18176/19334/19346/19384/19744/20130/20624/207704/20917/209354/212508/213990/217378/217869/226043/226982/227624/233328/246710/26905/270160/30877/320806/52398/54204/56045/56427/65967/67059/67657/69159/69237/69721/73991/74254/76108	47
bcell.TSS_1.TSS_1	high_affinity	MF	GO:0060590	ATPase regulator activity	2025-12-11	46/28407	6.19e-05	0.000641	0.000433	11933/12282/14885/15505/15525/18415/19346/23950/56445/67035/81489/81500	12
bcell.TSS_1.TSS_1	high_affinity	MF	GO:0050681	nuclear androgen receptor binding	2025-10-11	33/28407	6.31e-05	0.000647	0.000437	104263/16969/18193/19822/20586/328572/56736/57320/66354/74132	10
bcell.TSS_1.TSS_1	high_affinity	MF	GO:0002039	p53 binding	16/2011	76/28407	6.93e-05	0.000704	0.000476	110147/15251/15510/18148/19192/20586/209361/209456/22059/27374/328572/381406/56351/57741/68077/70925	16
bcell.TSS_1.TSS_1	high_affinity	MF	GO:0051539	4 iron, 4 sulfur cluster binding	2025-11-11	40/28407	7.38e-05	0.000742	0.000501	11428/11429/18973/227197/231327/237926/26425/320209/67680/74316/79464	11
bcell.TSS_1.TSS_1	high_affinity	MF	GO:0016273	arginine N-methyltransferase activity	2025-06-11	12/28407	7.95e-05	0.000784	0.00053	15469/214572/27374/71974/73694/99890	6
bcell.TSS_1.TSS_1	high_affinity	MF	GO:0016274	protein-arginine N-methyltransferase activity	2025-06-11	12/28407	7.95e-05	0.000784	0.00053	15469/214572/27374/71974/73694/99890	6
bcell.TSS_1.TSS_1	high_affinity	MF	GO:0140658	ATP-dependent chromatin remodeler activity	2025-10-11	34/28407	8.38e-05	0.000818	0.000553	20586/226409/244059/319955/330409/67155/68058/68142/75560/76251	10
bcell.TSS_1.TSS_1	high_affinity	MF	GO:0051087	protein-folding chaperone binding	26/2011	164/28407	9e-05	0.000864	0.000584	11799/11928/13032/13418/14815/14824/15510/15528/20655/218544/22059/224727/22791/23950/27050/30056/30948/50720/56351/56445/67035/67397/67955/69707/76927/81489	26
bcell.TSS_1.TSS_1	high_affinity	MF	GO:0043024	ribosomal small subunit binding	2025-07-11	17/28407	9.1e-05	0.000864	0.000584	18148/20918/22256/27041/69956/73158/74112	7
bcell.TSS_1.TSS_1	high_affinity	MF	GO:0070034	telomerase RNA binding	2025-07-11	17/28407	9.1e-05	0.000864	0.000584	15381/229512/245474/52530/67332/68147/72400	7
bcell.TSS_1.TSS_1	high_affinity	MF	GO:0051536	iron-sulfur cluster binding	15/2011	70/28407	9.36e-05	0.000872	0.000589	11428/11429/116905/18973/218341/227197/231327/237926/26425/30926/320209/67680/68165/74316/79464	15
bcell.TSS_1.TSS_1	high_affinity	MF	GO:0051540	metal cluster binding	15/2011	70/28407	9.36e-05	0.000872	0.000589	11428/11429/116905/18973/218341/227197/231327/237926/26425/30926/320209/67680/68165/74316/79464	15
bcell.TSS_1.TSS_1	high_affinity	MF	GO:0070717	poly-purine tract binding	2025-11-11	41/28407	9.45e-05	0.000872	0.000589	18458/192170/20218/207214/380773/50926/54196/56403/70248/71701/72587	11
bcell.TSS_1.TSS_1	high_affinity	MF	GO:0001098	basal transcription machinery binding	14/2011	63/28407	0.000105	0.000952	0.000643	13211/170472/19777/22059/229937/233208/235459/239528/55989/59022/66225/68153/70769/72515	14
bcell.TSS_1.TSS_1	high_affinity	MF	GO:0001099	basal RNA polymerase II transcription machinery binding	14/2011	63/28407	0.000105	0.000952	0.000643	13211/170472/19777/22059/229937/233208/235459/239528/55989/59022/66225/68153/70769/72515	14
bcell.TSS_1.TSS_1	high_affinity	MF	GO:0043047	single-stranded telomeric DNA binding	2025-06-11	13/28407	0.000139	0.0012251	0.000828	15382/19360/21750/53379/68964/69917	6
bcell.TSS_1.TSS_1	high_affinity	MF	GO:0019783	ubiquitin-like protein peptidase activity	20/2011	114/28407	0.00014	0.0012251	0.000828	104416/15254/17847/215351/22217/22258/230484/231915/235323/235461/432940/50933/59025/68135/72344/73945/74112/74270/76179/76630	20
bcell.TSS_1.TSS_1	high_affinity	MF	GO:0015562	efflux transmembrane transporter activity	2025-07-11	18/28407	0.00014	0.0012251	0.000828	171429/18669/239273/26457/27416/328133/69048	7
bcell.TSS_1.TSS_1	high_affinity	MF	GO:1990226	histone methyltransferase binding	2025-07-11	18/28407	0.00014	0.0012251	0.000828	12387/12417/15516/209707/22404/67134/72843	7
bcell.TSS_1.TSS_1	high_affinity	MF	GO:0097718	disordered domain specific binding	2025-10-11	36/28407	0.000143	0.00123858	0.000837	12387/14433/15516/15519/17918/22003/22059/22350/50868/67300	10
bcell.TSS_1.TSS_1	high_affinity	MF	GO:0031267	small GTPase binding	39/2011	297/28407	0.000145	0.0012527	0.000846	101497/103573/108911/110157/11736/11799/13367/14569/16211/16558/17918/18195/192662/19352/19386/20655/218210/224105/233726/238799/23991/26395/27277/27756/320435/320727/55946/57912/65246/66482/70296/72322/74204/74998/75751/75767/76895/97761/98732	39
bcell.TSS_1.TSS_1	high_affinity	MF	GO:0008139	nuclear localization sequence binding	2025-08-11	24/28407	0.000164	0.00139776	0.000945	16211/16646/18035/218210/238799/70769/71844/75751	8
bcell.TSS_1.TSS_1	high_affinity	MF	GO:0061980	regulatory RNA binding	2025-12-11	51/28407	0.000181	0.00152567	0.00103095	103284/13211/15382/17184/17191/20286/239528/53379/63830/71701/80912/80913	12
bcell.TSS_1.TSS_1	high_affinity	MF	GO:0004177	aminopeptidase activity	2025-10-11	37/28407	0.000183	0.00152567	0.00103095	13437/228961/240028/414069/56307/66559/66988/74388/77035/80898	10
bcell.TSS_1.TSS_1	high_affinity	MF	GO:0035198	miRNA binding	2025-10-11	37/28407	0.000183	0.00152567	0.00103095	103284/15382/17184/20286/239528/53379/63830/71701/80912/80913	10
bcell.TSS_1.TSS_1	high_affinity	MF	GO:0032451	demethylase activity	2025-11-11	44/28407	0.000188	0.00155682	0.001052	104263/107817/13121/211064/214899/225876/231642/26383/67014/71952/77035	11
bcell.TSS_1.TSS_1	high_affinity	MF	GO:0034061	DNA polymerase activity	2025-09-11	31/28407	0.000212	0.0017217	0.00116341	18973/21750/245474/26447/272158/50776/56351/80905/93696	9
bcell.TSS_1.TSS_1	high_affinity	MF	GO:0140142	nucleocytoplasmic carrier activity	2025-09-11	31/28407	0.000212	0.0017217	0.00116341	103573/16211/16646/238799/65246/66069/72322/74204/75751	9
bcell.TSS_1.TSS_1	high_affinity	MF	GO:0140311	protein sequestering activity	2025-08-11	25/28407	0.000226	0.00181461	0.0012262	16210/16792/18035/22627/22628/22631/231070/52513	8
bcell.TSS_1.TSS_1	high_affinity	MF	GO:0008097	5S rRNA binding	2025-06-11	14/28407	0.000228	0.00181461	0.0012262	100503670/15289/19989/67239/67681/68077	6
bcell.TSS_1.TSS_1	high_affinity	MF	GO:0008296	3'-5'-DNA exonuclease activity	2025-06-11	14/28407	0.000228	0.00181461	0.0012262	104444/11792/17535/18973/19355/97827	6
bcell.TSS_1.TSS_1	high_affinity	MF	GO:0016893	endonuclease activity, active with either ribo- or deoxyribonucleic acids and producing 5'-phosphomonoesters	2025-10-11	38/28407	0.000233	0.00182164	0.00123095	11792/14000/209334/227522/239528/338371/66132/67724/69163/75764	10
bcell.TSS_1.TSS_1	high_affinity	MF	GO:0036002	pre-mRNA binding	2025-10-11	38/28407	0.000233	0.00182164	0.00123095	13046/15382/15388/19205/20462/230908/328572/53379/67225/67996	10
bcell.TSS_1.TSS_1	high_affinity	MF	GO:0000287	magnesium ion binding	30/2011	214/28407	0.000264	0.00204816	0.00138402	100678/104444/110074/110639/13808/14629/14645/15929/17688/17768/19042/19043/19384/19744/207704/209334/21881/22390/23991/338371/58231/67618/67870/69181/69634/70310/72157/74137/76108/97827	30
bcell.TSS_1.TSS_1	high_affinity	MF	GO:0042826	histone deacetylase binding	22/2011	143/28407	0.000464	0.00354876	0.00239804	12419/12952/15182/15251/15516/15519/16600/17258/17261/18673/19646/20185/22059/22433/22627/229512/26419/53975/56399/68558/71514/78912	22
bcell.TSS_1.TSS_1	high_affinity	MF	GO:0004721	phosphoprotein phosphatase activity	24/2011	162/28407	0.000464	0.00354876	0.00239804	103199/110854/13537/170749/19042/19043/19047/19055/19056/19060/19243/19244/19252/231571/235584/319520/434233/66513/66525/67444/68991/72349/72542/80915	24
bcell.TSS_1.TSS_1	high_affinity	MF	GO:0016791	phosphatase activity	34/2011	263/28407	0.000498	0.00378442	0.00255728	100678/103199/103466/103850/110854/11647/11928/13537/170749/19042/19043/19047/19055/19056/19060/19243/19244/19252/231571/235584/269614/319520/434233/66513/66525/67444/67870/68401/68991/70021/72349/72542/76987/80915	34
bcell.TSS_1.TSS_1	high_affinity	MF	GO:0022804	active transmembrane transporter activity	50/2011	435/28407	0.000507	0.00381979	0.00258118	104681/105727/107723/11740/11928/11933/11938/11964/11972/11974/11979/12725/12858/13358/13521/14664/171429/17254/18669/20509/20514/20515/20516/20539/22228/227197/228368/228875/234076/235574/239273/270066/27410/27416/320727/330064/330836/56384/56857/63959/65221/66092/66576/67126/68267/69048/73822/73834/76775/98396	50
bcell.TSS_1.TSS_1	high_affinity	MF	GO:0008234	cysteine-type peptidase activity	25/2011	173/28407	0.000523	0.00391046	0.00264245	104416/12339/13032/13040/15254/17847/215351/22217/22258/230484/231915/235323/235461/23830/414069/432940/50817/50933/59025/64138/72344/73945/74112/74270/76179	25
bcell.TSS_1.TSS_1	high_affinity	MF	GO:0016894	endonuclease activity, active with either ribo- or deoxyribonucleic acids and producing 3'-phosphomonoesters	2025-06-11	16/28407	0.000538	0.00399851	0.00270195	114714/15473/209334/66078/71711/75764	6
bcell.TSS_1.TSS_1	high_affinity	MF	GO:0004521	RNA endonuclease activity	13/2011	65/28407	0.000548	0.00404185	0.00273123	11792/14000/15473/227522/239528/338371/53424/59028/66078/66132/67619/67724/69163	13
bcell.TSS_1.TSS_1	high_affinity	MF	GO:0043008	ATP-dependent protein binding	2025-05-11	11/28407	0.000569	0.00413745	0.00279583	15516/17918/18195/53357/56459	5
bcell.TSS_1.TSS_1	high_affinity	MF	GO:0098505	G-rich strand telomeric DNA binding	2025-05-11	11/28407	0.000569	0.00413745	0.00279583	15382/21750/53379/68964/69917	5
bcell.TSS_1.TSS_1	high_affinity	MF	GO:0003725	double-stranded RNA binding	15/2011	82/28407	0.00058	0.00418671	0.00282912	13211/15289/15510/15516/16201/17254/22763/230734/239528/338359/56417/67154/67300/69163/72831	15
bcell.TSS_1.TSS_1	high_affinity	MF	GO:0101005	deubiquitinase activity	17/2011	100/28407	0.000625	0.00448004	0.00302733	104416/17847/22217/22258/230484/235323/235461/432940/50933/59025/68135/72344/73945/74112/74270/76179/76630	17
bcell.TSS_1.TSS_1	high_affinity	MF	GO:0016829	lyase activity	27/2011	195/28407	0.000633	0.00450595	0.00304484	107029/109900/110175/11428/11429/11564/13806/13808/14104/14718/15289/18263/18294/19286/20425/211064/22247/22596/27050/320951/54375/57320/66078/67054/68636/69634/70757	27
bcell.TSS_1.TSS_1	high_affinity	MF	GO:0001222	transcription corepressor binding	13/2011	66/28407	0.000639	0.00451652	0.00305198	110147/12387/13626/13806/14056/15182/15191/16969/17127/17765/22404/52615/66050	13
bcell.TSS_1.TSS_1	high_affinity	MF	GO:0016251	RNA polymerase II general transcription initiation factor activity	2025-09-11	36/28407	0.000716	0.00502968	0.00339874	13486/14885/209357/235459/237336/66464/68153/72504/74197	9
bcell.TSS_1.TSS_1	high_affinity	MF	GO:0016895	DNA exonuclease activity, producing 5'-phosphomonoesters	2025-07-11	23/28407	0.000787	0.00545023	0.00368293	104444/11792/17535/18973/19355/74528/97827	7
bcell.TSS_1.TSS_1	high_affinity	MF	GO:0140416	transcription regulator inhibitor activity	2025-07-11	23/28407	0.000787	0.00545023	0.00368293	13198/17089/19290/209361/66050/81489/98403	7
bcell.TSS_1.TSS_1	high_affinity	MF	GO:0046332	SMAD binding	15/2011	85/28407	0.000857	0.0058956	0.00398388	12387/14000/16969/17127/17258/17684/19042/19290/21812/21813/21815/233726/328572/66354/73122	15
bcell.TSS_1.TSS_1	high_affinity	MF	GO:0016763	pentosyltransferase activity	2025-11-11	52/28407	0.000879	0.00596708	0.00403219	11546/11821/18950/22247/231327/233781/59027/60507/66902/78781/99929	11
bcell.TSS_1.TSS_1	high_affinity	MF	GO:0016407	acetyltransferase activity	17/2011	103/28407	0.000883	0.00596708	0.00403219	107435/12190/12908/13171/14104/14712/217127/228714/269252/328572/54342/57376/71988/72117/74838/77805/98956	17
bcell.TSS_1.TSS_1	high_affinity	MF	GO:0016706	2-oxoglutarate-dependent dioxygenase activity	2025-12-11	60/28407	0.000885	0.00596708	0.00403219	104263/107817/194388/211064/214899/225876/231642/26383/66667/67014/71952/77035	12
bcell.TSS_1.TSS_1	high_affinity	MF	GO:0016423	tRNA (guanine) methyltransferase activity	2025-05-11	12/28407	0.000919	0.00615594	0.0041598	108943/14911/17299/52575/98685	5
bcell.TSS_1.TSS_1	high_affinity	MF	GO:0140313	molecular sequestering activity	2025-10-11	45/28407	0.000998	0.0066407	0.00448738	106869/16210/16792/18035/20848/22627/22628/22631/231070/52513	10
bcell.TSS_1.TSS_1	high_affinity	MF	GO:0070063	RNA polymerase binding	2025-12-11	61/28407	0.00103164	0.00682216	0.00461	106298/13211/170472/19777/231571/233208/239528/30948/319955/54196/67628/72515	12
bcell.TSS_1.TSS_1	high_affinity	MF	GO:0004529	DNA exonuclease activity	2025-07-11	24/28407	0.00104362	0.00685712	0.00463362	104444/11792/17535/18973/19355/74528/97827	7
bcell.TSS_1.TSS_1	high_affinity	MF	GO:0016747	acyltransferase activity, transferring groups other than amino-acyl groups	30/2011	233/28407	0.00110143	0.00719083	0.00485912	104725/107435/11758/12190/12908/13171/14104/14645/14712/20280/217127/228714/269252/328572/52123/54342/57376/66220/66246/67164/67512/70325/71988/72098/72117/74168/74838/77582/77805/98956	30
bcell.TSS_1.TSS_1	high_affinity	MF	GO:0030695	GTPase regulator activity	48/2011	429/28407	0.00115629	0.00745407	0.005037	100855/101497/107045/107566/108911/114713/140500/140580/14569/16801/171207/192662/19385/19386/19735/209354/211673/213990/217869/217944/218460/22324/224617/228355/229541/229877/231532/232201/237782/244668/269952/271981/320435/50753/56349/66096/68339/69710/70296/71302/72536/72542/72662/74206/83409/97761/98710/98732	48
bcell.TSS_1.TSS_1	high_affinity	MF	GO:0060589	nucleoside-triphosphatase regulator activity	48/2011	429/28407	0.00115629	0.00745407	0.005037	100855/101497/107045/107566/108911/114713/140500/140580/14569/16801/171207/192662/19385/19386/19735/209354/211673/213990/217869/217944/218460/22324/224617/228355/229541/229877/231532/232201/237782/244668/269952/271981/320435/50753/56349/66096/68339/69710/70296/71302/72536/72542/72662/74206/83409/97761/98710/98732	48
bcell.TSS_1.TSS_1	high_affinity	MF	GO:0005048	signal sequence binding	2025-10-11	46/28407	0.00119504	0.00765575	0.00517328	16211/16646/18035/218210/238799/28185/56322/70769/71844/75751	10
bcell.TSS_1.TSS_1	high_affinity	MF	GO:1990841	promoter-specific chromatin binding	14/2011	79/28407	0.00120594	0.00767755	0.00518801	110147/11911/13211/14056/15182/15499/16600/17127/18023/20020/22059/328572/330474/52615	14
bcell.TSS_1.TSS_1	high_affinity	MF	GO:0019207	kinase regulator activity	33/2011	266/28407	0.00121817	0.00769075	0.00519693	12428/12445/12448/12453/12454/14081/15289/15516/16600/17973/18148/192652/19744/217718/21813/219181/22375/224105/227154/231659/232157/237782/23991/26395/26457/319955/51897/56040/56706/66513/67605/70769/76927	33
bcell.TSS_1.TSS_1	high_affinity	MF	GO:0015932	nucleobase-containing compound transmembrane transporter activity	2025-11-11	54/28407	0.00122302	0.00769075	0.00519693	11740/13340/228368/229279/239273/241296/27416/63959/67843/69906/74102	11
bcell.TSS_1.TSS_1	high_affinity	MF	GO:0015297	antiporter activity	19/2011	125/28407	0.00126914	0.00793212	0.00536004	11740/12725/13358/13521/171429/20509/20514/20539/22228/228368/228875/234076/270066/330836/56384/56857/66092/69048/98396	19
bcell.TSS_1.TSS_1	high_affinity	MF	GO:0031490	chromatin DNA binding	18/2011	116/28407	0.00132283	0.00821524	0.00555135	104263/104416/11792/13211/14056/15182/15499/16600/17127/20182/20848/214899/21969/22433/328572/52615/58887/94353	18
bcell.TSS_1.TSS_1	high_affinity	MF	GO:0019205	nucleobase-containing compound kinase activity	2025-09-11	39/28407	0.00133047	0.00821524	0.00555135	11534/14923/18103/21915/333789/56524/74035/79059/80914	9
bcell.TSS_1.TSS_1	high_affinity	MF	GO:0000340	RNA 7-methylguanosine cap binding	2025-05-11	13/28407	0.00140643	0.00853011	0.00576412	216766/239528/66874/68092/73158	5
bcell.TSS_1.TSS_1	high_affinity	MF	GO:0002161	aminoacyl-tRNA editing activity	2025-05-11	13/28407	0.00140643	0.00853011	0.00576412	105148/107045/22321/68915/71807	5
bcell.TSS_1.TSS_1	high_affinity	MF	GO:0097157	pre-mRNA intronic binding	2025-05-11	13/28407	0.00140643	0.00853011	0.00576412	15388/230908/328572/53379/67225	5
bcell.TSS_1.TSS_1	high_affinity	MF	GO:0008238	exopeptidase activity	16/2011	99/28407	0.00155165	0.00935552	0.00632188	11491/13032/13437/19025/19671/228961/235461/240028/414069/56307/64138/66559/66988/74388/77035/80898	16
bcell.TSS_1.TSS_1	high_affinity	MF	GO:0140938	histone H3 methyltransferase activity	2025-09-11	40/28407	0.00161031	0.00965243	0.00652252	110147/14056/18193/214162/224440/231051/52690/72895/99890	9
bcell.TSS_1.TSS_1	high_affinity	MF	GO:0008143	poly(A) binding	2025-08-11	33/28407	0.00174369	0.0101953	0.00688938	18458/192170/20218/207214/50926/54196/56403/72587	8
bcell.TSS_1.TSS_1	high_affinity	MF	GO:0016831	carboxy-lyase activity	2025-08-11	33/28407	0.00174369	0.0101953	0.00688938	107029/14718/18263/22247/320951/54375/67054/68636	8
bcell.TSS_1.TSS_1	high_affinity	MF	GO:0001091	RNA polymerase II general transcription initiation factor binding	2025-07-11	26/28407	0.00175061	0.0101953	0.00688938	22059/229937/235459/55989/59022/68153/70769	7
bcell.TSS_1.TSS_1	high_affinity	MF	GO:0001671	ATPase activator activity	2025-07-11	26/28407	0.00175061	0.0101953	0.00688938	11933/14885/19346/23950/56445/67035/81489	7
bcell.TSS_1.TSS_1	high_affinity	MF	GO:0141052	histone H3 demethylase activity	2025-07-11	26/28407	0.00175061	0.0101953	0.00688938	104263/107817/214899/225876/67014/71952/77035	7
bcell.TSS_1.TSS_1	high_affinity	MF	GO:0003924	GTPase activity	36/2011	305/28407	0.00182629	0.010576	0.00714661	104662/109136/109168/11565/11845/13494/14674/14852/15953/18176/19334/19346/19384/19744/20130/20624/207704/212508/213990/217378/226043/226982/246710/26905/270160/320806/52398/54204/65967/67657/69159/69237/69721/73991/74254/76108	36
bcell.TSS_1.TSS_1	high_affinity	MF	GO:0000774	adenyl-nucleotide exchange factor activity	2025-05-11	14/28407	0.0020609	0.0117357	0.00793025	12282/15505/15525/18415/81500	5
bcell.TSS_1.TSS_1	high_affinity	MF	GO:0008174	mRNA methyltransferase activity	2025-05-11	14/28407	0.0020609	0.0117357	0.00793025	210529/234728/28114/328162/52575	5
bcell.TSS_1.TSS_1	high_affinity	MF	GO:0055105	ubiquitin-protein transferase inhibitor activity	2025-05-11	14/28407	0.0020609	0.0117357	0.00793025	100503670/170823/20115/67281/67427	5
bcell.TSS_1.TSS_1	high_affinity	MF	GO:0042974	nuclear retinoic acid receptor binding	2025-08-11	34/28407	0.00214055	0.0121219	0.00819123	170930/18193/20182/20185/228790/233908/321000/66354	8
bcell.TSS_1.TSS_1	high_affinity	MF	GO:0004843	cysteine-type deubiquitinase activity	15/2011	93/28407	0.00218806	0.0123228	0.00832702	104416/17847/22217/22258/230484/235323/235461/432940/50933/59025/72344/73945/74112/74270/76179	15
bcell.TSS_1.TSS_1	high_affinity	MF	GO:0016810	hydrolase activity, acting on carbon-nitrogen (but not peptide) bonds	20/2011	141/28407	0.00225539	0.0126327	0.00853636	108147/109652/109674/12934/14198/14660/15182/15254/15473/17768/230379/27045/320685/327942/56417/66194/66847/68023/69719/75894	20
bcell.TSS_1.TSS_1	high_affinity	MF	GO:0015078	proton transmembrane transporter activity	18/2011	122/28407	0.00235721	0.0131312	0.00887324	11740/11950/11951/11957/11964/11972/11974/12858/22228/234076/56384/66092/66576/67126/67942/68267/69048/73834	18
bcell.TSS_1.TSS_1	high_affinity	MF	GO:0016853	isomerase activity	23/2011	172/28407	0.00243114	0.0134698	0.00910207	105675/110854/11364/13177/13244/14874/15510/17319/19386/21969/21975/245474/30795/433813/50798/56351/67738/70974/71780/72133/72157/73724/78697	23
bcell.TSS_1.TSS_1	high_affinity	MF	GO:0008080	N-acetyltransferase activity	13/2011	76/28407	0.00246989	0.0136109	0.00919743	107435/12190/217127/228714/269252/328572/54342/57376/71988/72117/74838/77805/98956	13
bcell.TSS_1.TSS_1	high_affinity	MF	GO:0030544	Hsp70 protein binding	2025-11-11	59/28407	0.00258373	0.0141622	0.00956993	14815/218544/224727/22791/23950/27050/50720/56445/69707/76927/81489	11
bcell.TSS_1.TSS_1	high_affinity	MF	GO:0070006	metalloaminopeptidase activity	2025-06-11	21/28407	0.00268445	0.014636	0.00989007	228961/240028/56307/66559/66988/80898	6
bcell.TSS_1.TSS_1	high_affinity	MF	GO:0051879	Hsp90 protein binding	2025-10-11	51/28407	0.00271332	0.0147151	0.00994355	14815/15251/15499/16211/19060/192662/27050/56351/67738/71718	10
bcell.TSS_1.TSS_1	high_affinity	MF	GO:0008327	methyl-CpG binding	2025-07-11	28/28407	0.00278205	0.0149299	0.0100887	13877/15469/17191/17192/194388/27374/70465	7
bcell.TSS_1.TSS_1	high_affinity	MF	GO:0016891	RNA endonuclease activity, producing 5'-phosphomonoesters	2025-07-11	28/28407	0.00278205	0.0149299	0.0100887	14000/227522/239528/338371/66132/67724/69163	7
bcell.TSS_1.TSS_1	high_affinity	MF	GO:0046943	carboxylic acid transmembrane transporter activity	23/2011	174/28407	0.00282202	0.0150655	0.0101803	104681/105727/11987/13358/13521/14057/14664/171429/17254/18669/20509/20514/20539/22228/239273/26457/330064/330836/68267/69906/72401/73822/76775	23
bcell.TSS_1.TSS_1	high_affinity	MF	GO:0000339	RNA cap binding	2025-05-11	15/28407	0.00291243	0.0154676	0.010452	216766/239528/66874/68092/73158	5
bcell.TSS_1.TSS_1	high_affinity	MF	GO:0005342	organic acid transmembrane transporter activity	23/2011	175/28407	0.00303654	0.0160436	0.0108413	104681/105727/11987/13358/13521/14057/14664/171429/17254/18669/20509/20514/20539/22228/239273/26457/330064/330836/68267/69906/72401/73822/76775	23
bcell.TSS_1.TSS_1	high_affinity	MF	GO:0016830	carbon-carbon lyase activity	2025-10-11	52/28407	0.00315002	0.0165578	0.0111887	107029/14718/18263/20425/22247/320951/54375/67054/68636/69634	10
bcell.TSS_1.TSS_1	high_affinity	MF	GO:0030674	protein-macromolecule adaptor activity	48/2011	452/28407	0.00332723	0.0174	0.0117579	107971/11767/11933/12419/12905/13194/13831/14155/15382/16600/16923/17973/18148/18412/19303/19360/20218/20848/212276/215705/218210/21843/223499/230908/233908/23991/252903/26395/27041/27275/27277/380684/50754/50868/53379/53612/53975/56407/56494/66884/67474/68058/70465/70769/71609/75717/76895/99375	48
bcell.TSS_1.TSS_1	high_affinity	MF	GO:0042578	phosphoric ester hydrolase activity	39/2011	350/28407	0.00340167	0.0175742	0.0118755	100678/103199/103466/103850/110854/11647/11792/11928/13537/170749/19042/19043/19047/19055/19056/19060/19243/19244/19252/231571/235584/269614/319520/433022/434233/56045/66358/66513/66525/67444/67870/68401/68991/70021/72349/72542/74182/76987/80915	39
bcell.TSS_1.TSS_1	high_affinity	MF	GO:0016814	hydrolase activity, acting on carbon-nitrogen (but not peptide) bonds, in cyclic amidines	2025-07-11	29/28407	0.00344625	0.0175742	0.0118755	108147/109674/17768/320685/56417/66194/75894	7
bcell.TSS_1.TSS_1	high_affinity	MF	GO:0032452	histone demethylase activity	2025-07-11	29/28407	0.00344625	0.0175742	0.0118755	104263/107817/214899/225876/67014/71952/77035	7
bcell.TSS_1.TSS_1	high_affinity	MF	GO:0046966	nuclear thyroid hormone receptor binding	2025-07-11	29/28407	0.00344625	0.0175742	0.0118755	14884/18193/20182/20185/216154/233908/69790	7
bcell.TSS_1.TSS_1	high_affinity	MF	GO:0140457	protein demethylase activity	2025-07-11	29/28407	0.00344625	0.0175742	0.0118755	104263/107817/214899/225876/67014/71952/77035	7
bcell.TSS_1.TSS_1	high_affinity	MF	GO:0003887	DNA-directed DNA polymerase activity	2025-06-11	22/28407	0.00347255	0.0176206	0.0119069	18973/26447/272158/50776/80905/93696	6
bcell.TSS_1.TSS_1	high_affinity	MF	GO:0001094	TFIID-class transcription factor complex binding	2025-04-11	10/28407	0.00371802	0.0184105	0.0124407	22059/229937/55989/59022	4
bcell.TSS_1.TSS_1	high_affinity	MF	GO:0033550	MAP kinase tyrosine phosphatase activity	2025-04-11	10/28407	0.00371802	0.0184105	0.0124407	13537/19252/235584/319520	4
bcell.TSS_1.TSS_1	high_affinity	MF	GO:1990446	U1 snRNP binding	2025-04-11	10/28407	0.00371802	0.0184105	0.0124407	170791/20641/53607/67332	4
bcell.TSS_1.TSS_1	high_affinity	MF	GO:1990814	DNA/DNA annealing activity	2025-04-11	10/28407	0.00371802	0.0184105	0.0124407	15382/19691/22059/226409	4
bcell.TSS_1.TSS_1	high_affinity	MF	GO:1990948	ubiquitin ligase inhibitor activity	2025-04-11	10/28407	0.00371802	0.0184105	0.0124407	100503670/20115/67281/67427	4
bcell.TSS_1.TSS_1	high_affinity	MF	GO:0016646	oxidoreductase activity, acting on the CH-NH group of donors, NAD or NADP as acceptor	2025-05-11	16/28407	0.00399156	0.0195758	0.0132281	110391/17768/233016/270685/66194	5
bcell.TSS_1.TSS_1	high_affinity	MF	GO:1990825	sequence-specific mRNA binding	2025-05-11	16/28407	0.00399156	0.0195758	0.0132281	13211/15382/20383/225363/57317	5
bcell.TSS_1.TSS_1	high_affinity	MF	GO:0035035	histone acetyltransferase binding	2025-07-11	30/28407	0.00422458	0.0205222	0.0138677	16969/17258/17684/18124/192197/58521/70601	7
bcell.TSS_1.TSS_1	high_affinity	MF	GO:0055106	ubiquitin-protein transferase regulator activity	2025-07-11	30/28407	0.00422458	0.0205222	0.0138677	100503670/170823/20115/50754/67281/67427/93765	7
bcell.TSS_1.TSS_1	high_affinity	MF	GO:0003899	DNA-directed 5'-3' RNA polymerase activity	2025-06-11	23/28407	0.00442041	0.0211948	0.0143221	12909/20016/20020/20022/70428/78929	6
bcell.TSS_1.TSS_1	high_affinity	MF	GO:0008171	O-methyltransferase activity	2025-06-11	23/28407	0.00442041	0.0211948	0.0143221	18537/217038/234728/329504/56095/69156	6
bcell.TSS_1.TSS_1	high_affinity	MF	GO:0061733	peptide-lysine-N-acetyltransferase activity	2025-09-11	46/28407	0.00442506	0.0211948	0.0143221	107435/12190/217127/228714/269252/328572/71988/72117/77805	9
bcell.TSS_1.TSS_1	high_affinity	MF	GO:0001223	transcription coactivator binding	2025-10-11	55/28407	0.00480324	0.0228991	0.0154738	15251/17127/18124/21780/223922/22642/232334/328572/69792/75079	10
bcell.TSS_1.TSS_1	high_affinity	MF	GO:0032182	ubiquitin-like protein binding	17/2011	121/28407	0.00510844	0.0242258	0.0163703	102323/103784/15204/17127/18412/19359/19822/231915/50754/50933/66870/67513/70160/70790/74112/75273/93765	17
bcell.TSS_1.TSS_1	high_affinity	MF	GO:0140693	molecular condensate scaffold activity	2025-07-11	31/28407	0.00512878	0.0242258	0.0163703	15382/17973/18148/230908/233908/27041/53379	7
bcell.TSS_1.TSS_1	high_affinity	MF	GO:0000400	four-way junction DNA binding	2025-05-11	17/28407	0.00532874	0.0244784	0.016541	104806/114714/15289/17688/209334	5
bcell.TSS_1.TSS_1	high_affinity	MF	GO:0032977	membrane insertase activity	2025-05-11	17/28407	0.00532874	0.0244784	0.016541	231430/30056/56428/56495/66048	5
bcell.TSS_1.TSS_1	high_affinity	MF	GO:0140612	DNA damage sensor activity	2025-05-11	17/28407	0.00532874	0.0244784	0.016541	114714/17688/18861/19359/22591	5
bcell.TSS_1.TSS_1	high_affinity	MF	GO:0140994	RNA polymerase II CTD heptapeptide repeat modifying activity	2025-05-11	17/28407	0.00532874	0.0244784	0.016541	12454/12572/231571/26413/68991	5
bcell.TSS_1.TSS_1	high_affinity	MF	GO:1901505	carbohydrate derivative transmembrane transporter activity	2025-10-11	56/28407	0.0054843	0.0244784	0.016541	11740/13340/228368/241296/27416/56857/63959/65221/67843/74102	10
bcell.TSS_1.TSS_1	high_affinity	MF	GO:0005049	nuclear export signal receptor activity	2025-04-11	11/28407	0.00551737	0.0244784	0.016541	103573/65246/72322/74204	4
bcell.TSS_1.TSS_1	high_affinity	MF	GO:0008330	protein tyrosine/threonine phosphatase activity	2025-04-11	11/28407	0.00551737	0.0244784	0.016541	13537/19252/235584/319520	4
bcell.TSS_1.TSS_1	high_affinity	MF	GO:0019103	pyrimidine nucleotide binding	2025-04-11	11/28407	0.00551737	0.0244784	0.016541	110074/15516/15519/69719	4
bcell.TSS_1.TSS_1	high_affinity	MF	GO:0034046	poly(G) binding	2025-04-11	11/28407	0.00551737	0.0244784	0.016541	380773/50926/70248/71701	4
bcell.TSS_1.TSS_1	high_affinity	MF	GO:0051864	histone H3K36 demethylase activity	2025-04-11	11/28407	0.00551737	0.0244784	0.016541	225876/67014/71952/77035	4
bcell.TSS_1.TSS_1	high_affinity	MF	GO:0070878	primary miRNA binding	2025-04-11	11/28407	0.00551737	0.0244784	0.016541	14000/14056/20383/20848	4
bcell.TSS_1.TSS_1	high_affinity	MF	GO:1990247	N6-methyladenosine-containing RNA binding	2025-04-11	11/28407	0.00551737	0.0244784	0.016541	15381/213541/229096/53379	4
bcell.TSS_1.TSS_1	high_affinity	MF	GO:0017056	structural constituent of nuclear pore	2025-06-11	24/28407	0.005546	0.0244784	0.016541	218210/227699/234865/269113/71805/71844	6
bcell.TSS_1.TSS_1	high_affinity	MF	GO:0034062	5'-3' RNA polymerase activity	2025-06-11	24/28407	0.005546	0.0244784	0.016541	12909/20016/20020/20022/70428/78929	6
bcell.TSS_1.TSS_1	high_affinity	MF	GO:0097747	RNA polymerase activity	2025-06-11	24/28407	0.005546	0.0244784	0.016541	12909/20016/20020/20022/70428/78929	6
bcell.TSS_1.TSS_1	high_affinity	MF	GO:0001217	DNA-binding transcription repressor activity	38/2011	349/28407	0.00556436	0.0244784	0.016541	118445/13806/14025/14815/15191/15251/15499/16969/16978/17122/17127/17135/17187/17428/17859/18023/20613/20687/20788/21815/22059/223922/229055/230119/240869/272347/353187/54006/56218/57782/667118/66869/69228/69890/72465/74164/75079/78912	38
bcell.TSS_1.TSS_1	high_affinity	MF	GO:0051287	NAD binding	2025-11-11	65/28407	0.00560405	0.0245477	0.0165878	107029/110391/14433/15929/16828/20322/22235/229228/236539/269378/56752	11
bcell.TSS_1.TSS_1	high_affinity	MF	GO:0005096	GTPase activator activity	28/2011	238/28407	0.00574627	0.0250635	0.0169364	100855/107045/114713/140500/14569/16801/171207/192662/19385/19386/19735/213990/217869/224617/231532/232201/237782/244668/271981/320435/69710/70296/71302/72536/72542/74206/97761/98732	28
bcell.TSS_1.TSS_1	high_affinity	MF	GO:0016877	ligase activity, forming carbon-sulfur bonds	2025-08-11	40/28407	0.00621464	0.0269809	0.018232	14081/20917/22201/231380/26457/433256/56459/78894	8
bcell.TSS_1.TSS_1	high_affinity	MF	GO:0019829	ATPase-coupled monoatomic cation transmembrane transporter activity	2025-10-11	57/28407	0.00623851	0.0269809	0.018232	11928/11933/11938/11964/11972/11974/11979/235574/67126/73834	10
bcell.TSS_1.TSS_1	high_affinity	MF	GO:0051015	actin filament binding	26/2011	219/28407	0.00674588	0.0290526	0.019632	11565/12340/12345/12631/13169/17918/20740/20742/211401/21346/22003/22350/22388/230234/231003/270058/30948/55991/59069/66196/70599/74117/74192/76499/76709/80743	26
bcell.TSS_1.TSS_1	high_affinity	MF	GO:0019887	protein kinase regulator activity	27/2011	230/28407	0.00678516	0.0290995	0.0196637	12428/12445/12448/12453/12454/14081/15289/15516/17973/18148/19744/217718/224105/227154/231659/232157/237782/23991/26395/26457/319955/51897/56040/56706/67605/70769/76927	27
bcell.TSS_1.TSS_1	high_affinity	MF	GO:0016866	intramolecular transferase activity	2025-06-11	25/28407	0.00686737	0.0292077	0.0197368	245474/433813/70974/72133/72157/78697	6
bcell.TSS_1.TSS_1	high_affinity	MF	GO:0070530	K63-linked polyubiquitin modification-dependent protein binding	2025-06-11	25/28407	0.00686737	0.0292077	0.0197368	18412/192652/226409/231130/235461/67513	6
bcell.TSS_1.TSS_1	high_affinity	MF	GO:0032183	SUMO binding	2025-05-11	18/28407	0.00695381	0.0293319	0.0198207	15204/19822/231915/66870/75273	5
bcell.TSS_1.TSS_1	high_affinity	MF	GO:0033549	MAP kinase phosphatase activity	2025-05-11	18/28407	0.00695381	0.0293319	0.0198207	13537/19252/235584/319520/72349	5
bcell.TSS_1.TSS_1	high_affinity	MF	GO:0008138	protein tyrosine/serine/threonine phosphatase activity	2025-08-11	41/28407	0.00725202	0.0303401	0.020502	13537/19243/19244/19252/235584/319520/72349/80915	8
bcell.TSS_1.TSS_1	high_affinity	MF	GO:0043175	RNA polymerase core enzyme binding	2025-08-11	41/28407	0.00725202	0.0303401	0.020502	106298/13211/170472/19777/231571/233208/239528/72515	8
bcell.TSS_1.TSS_1	high_affinity	MF	GO:0140299	small molecule sensor activity	2025-07-11	33/28407	0.00736271	0.030678	0.0207303	114714/17688/18861/19359/22591/57320/69306	7
bcell.TSS_1.TSS_1	high_affinity	MF	GO:0019902	phosphatase binding	28/2011	243/28407	0.00758711	0.031485	0.0212756	110854/12387/12631/12952/13032/15519/170749/17127/19047/19056/19303/20655/20848/219181/22027/22059/22627/226744/229512/26413/26419/54198/56407/59008/71782/71978/72508/72590	28
bcell.TSS_1.TSS_1	high_affinity	MF	GO:0016835	carbon-oxygen lyase activity	2025-12-11	77/28407	0.0076655	0.031682	0.0214087	11428/11429/13806/13808/14104/18294/19286/211064/22596/27050/57320/70757	12
bcell.TSS_1.TSS_1	high_affinity	MF	GO:0000014	single-stranded DNA endodeoxyribonuclease activity	2025-04-11	12/28407	0.00781661	0.0320481	0.0216561	17535/19205/19360/225182	4
bcell.TSS_1.TSS_1	high_affinity	MF	GO:0046975	histone H3K36 methyltransferase activity	2025-04-11	12/28407	0.00781661	0.0320481	0.0216561	18193/224440/52690/72895	4
bcell.TSS_1.TSS_1	high_affinity	MF	GO:0043621	protein self-association	13/2011	87/28407	0.00805718	0.0329028	0.0222337	105440/13032/15499/16825/22059/230233/269378/52551/54196/66366/68339/70310/74122	13
bcell.TSS_1.TSS_1	high_affinity	MF	GO:0005085	guanyl-nucleotide exchange factor activity	24/2011	201/28407	0.00838891	0.0339073	0.0229125	101497/108911/140580/16801/209354/211673/217944/218460/22324/228355/229541/229877/237782/269952/320435/50753/56349/66096/68339/72536/72662/83409/98710/98732	24
bcell.TSS_1.TSS_1	high_affinity	MF	GO:0070577	lysine-acetylated histone binding	2025-06-11	26/28407	0.0084024	0.0339073	0.0229125	108946/14312/20586/214162/320817/64144	6
bcell.TSS_1.TSS_1	high_affinity	MF	GO:0140033	acetylation-dependent protein binding	2025-06-11	26/28407	0.0084024	0.0339073	0.0229125	108946/14312/20586/214162/320817/64144	6
bcell.TSS_1.TSS_1	high_affinity	MF	GO:0022853	active monoatomic ion transmembrane transporter activity	27/2011	234/28407	0.00847716	0.0340748	0.0230257	105727/107723/11928/11933/11938/11964/11972/11974/11979/12858/14664/171429/20509/20515/20516/234076/235574/330064/56384/63959/66092/66576/67126/68267/69048/73834/98396	27
bcell.TSS_1.TSS_1	high_affinity	MF	GO:0015291	secondary active transmembrane transporter activity	32/2011	290/28407	0.00853804	0.0341855	0.0231004	104681/105727/107723/11740/12725/13358/13521/14664/171429/17254/20509/20514/20515/20516/20539/22228/228368/228875/234076/270066/330064/330836/56384/56857/63959/65221/66092/68267/69048/73822/76775/98396	32
bcell.TSS_1.TSS_1	high_affinity	MF	GO:0051019	mitogen-activated protein kinase binding	2025-07-11	34/28407	0.00871661	0.0346299	0.0234008	13537/15469/19252/223922/23939/328572/66513	7
bcell.TSS_1.TSS_1	high_affinity	MF	GO:0140597	protein carrier chaperone	2025-07-11	34/28407	0.00871661	0.0346299	0.0234008	103136/19231/231430/30056/56428/56495/66048	7
bcell.TSS_1.TSS_1	high_affinity	MF	GO:0008409	5'-3' exonuclease activity	2025-05-11	19/28407	0.00889554	0.035069	0.0236974	17535/24128/68544/70640/74528	5
bcell.TSS_1.TSS_1	high_affinity	MF	GO:0035613	RNA stem-loop binding	2025-05-11	19/28407	0.00889554	0.035069	0.0236974	107508/13211/192170/52513/70248	5
bcell.TSS_1.TSS_1	high_affinity	MF	GO:0042626	ATPase-coupled transmembrane transporter activity	15/2011	108/28407	0.00911081	0.03578	0.0241779	11928/11933/11938/11964/11972/11974/11979/18669/235574/239273/27410/27416/320727/67126/73834	15
bcell.TSS_1.TSS_1	high_affinity	MF	GO:0004197	cysteine-type endopeptidase activity	2025-12-11	79/28407	0.00938343	0.03671	0.0248063	12339/13032/13040/17847/215351/22217/230484/23830/50817/64138/74112/74270	12
bcell.TSS_1.TSS_1	high_affinity	MF	GO:0031593	polyubiquitin modification-dependent protein binding	2025-10-11	61/28407	0.0100891	0.0390369	0.0263787	18412/192652/19359/213990/224727/226409/231130/235461/67513/94232	10
bcell.TSS_1.TSS_1	high_affinity	MF	GO:0034212	peptide N-acetyltransferase activity	2025-09-11	52/28407	0.0101019	0.0390369	0.0263787	107435/12190/217127/228714/269252/328572/71988/72117/77805	9
bcell.TSS_1.TSS_1	high_affinity	MF	GO:0019239	deaminase activity	2025-06-11	27/28407	0.0101686	0.0390369	0.0263787	109674/15473/320685/56417/66194/75894	6
bcell.TSS_1.TSS_1	high_affinity	MF	GO:0022884	macromolecule transmembrane transporter activity	2025-06-11	27/28407	0.0101686	0.0390369	0.0263787	223696/229279/27416/28185/56322/65221	6
bcell.TSS_1.TSS_1	high_affinity	MF	GO:0097602	cullin family protein binding	2025-06-11	27/28407	0.0101686	0.0390369	0.0263787	102323/105440/13194/242785/66156/69259	6
bcell.TSS_1.TSS_1	high_affinity	MF	GO:0009982	pseudouridine synthase activity	2025-04-11	13/28407	0.0106656	0.0398986	0.026961	245474/433813/72133/78697	4
bcell.TSS_1.TSS_1	high_affinity	MF	GO:0016888	endodeoxyribonuclease activity, producing 5'-phosphomonoesters	2025-04-11	13/28407	0.0106656	0.0398986	0.026961	11792/209334/338371/75764	4
bcell.TSS_1.TSS_1	high_affinity	MF	GO:0017017	MAP kinase tyrosine/serine/threonine phosphatase activity	2025-04-11	13/28407	0.0106656	0.0398986	0.026961	13537/19252/235584/319520	4
bcell.TSS_1.TSS_1	high_affinity	MF	GO:0031386	protein tag activity	2025-04-11	13/28407	0.0106656	0.0398986	0.026961	170930/20610/22190/78294	4
bcell.TSS_1.TSS_1	high_affinity	MF	GO:0070990	snRNP binding	2025-04-11	13/28407	0.0106656	0.0398986	0.026961	170791/20641/53607/67332	4
bcell.TSS_1.TSS_1	high_affinity	MF	GO:0097177	mitochondrial ribosome binding	2025-04-11	13/28407	0.0106656	0.0398986	0.026961	12261/218506/66487/70207	4
bcell.TSS_1.TSS_1	high_affinity	MF	GO:0141047	molecular tag activity	2025-04-11	13/28407	0.0106656	0.0398986	0.026961	170930/20610/22190/78294	4
bcell.TSS_1.TSS_1	high_affinity	MF	GO:0051117	ATPase binding	14/2011	100/28407	0.0107557	0.0400896	0.0270901	11933/170770/19055/19164/19346/207965/20826/22350/229937/27275/55989/74117/76709/81489	14
bcell.TSS_1.TSS_1	high_affinity	MF	GO:0015179	L-amino acid transmembrane transporter activity	2025-11-11	71/28407	0.0108932	0.0404548	0.0273369	105727/11987/14057/14664/17254/20514/20539/22228/330836/68267/72401	11
bcell.TSS_1.TSS_1	high_affinity	MF	GO:0008514	organic anion transmembrane transporter activity	28/2011	250/28407	0.0109571	0.0405453	0.027398	104681/105727/11740/11987/13358/13521/14057/14664/171429/17254/18669/20509/20514/20539/22228/239273/241296/26457/27416/330064/330836/52710/56857/68267/69906/72401/73822/76775	28
bcell.TSS_1.TSS_1	high_affinity	MF	GO:0061650	ubiquitin-like protein conjugating enzyme activity	2025-08-11	44/28407	0.0111507	0.0407858	0.0275605	140499/216150/217342/22196/22213/67128/67841/93765	8
bcell.TSS_1.TSS_1	high_affinity	MF	GO:0008525	phosphatidylcholine transporter activity	2025-05-11	20/28407	0.0111813	0.0407858	0.0275605	17777/18669/20280/27410/56305	5
bcell.TSS_1.TSS_1	high_affinity	MF	GO:0008649	rRNA methyltransferase activity	2025-05-11	20/28407	0.0111813	0.0407858	0.0275605	15278/217038/224481/56095/66254	5
bcell.TSS_1.TSS_1	high_affinity	MF	GO:0061608	nuclear import signal receptor activity	2025-05-11	20/28407	0.0111813	0.0407858	0.0275605	16211/16646/238799/66069/75751	5
bcell.TSS_1.TSS_1	high_affinity	MF	GO:0016627	oxidoreductase activity, acting on the CH-CH group of donors	2025-10-11	62/28407	0.0112864	0.0410232	0.0277209	106529/11364/12908/14104/225791/233016/237926/67680/71916/78925	10
bcell.TSS_1.TSS_1	high_affinity	MF	GO:0019003	GDP binding	2025-12-11	81/28407	0.0113863	0.0412402	0.0278676	110639/11845/18103/18176/19334/19384/19744/20130/20917/209354/69159/76108	12
bcell.TSS_1.TSS_1	high_affinity	MF	GO:0015399	primary active transmembrane transporter activity	18/2011	142/28407	0.0116021	0.0418736	0.0282956	11928/11933/11938/11964/11972/11974/11979/12858/18669/227197/235574/239273/27410/27416/320727/66576/67126/73834	18
bcell.TSS_1.TSS_1	high_affinity	MF	GO:0001227	DNA-binding transcription repressor activity, RNA polymerase II-specific	36/2011	343/28407	0.0118205	0.0425125	0.0287273	118445/13806/14025/14815/15191/15499/16969/16978/17122/17135/17187/17428/17859/18023/20613/20687/20788/21815/22059/223922/229055/230119/240869/272347/353187/54006/56218/57782/667118/66869/69228/69890/72465/74164/75079/78912	36
bcell.TSS_1.TSS_1	high_affinity	MF	GO:0008266	poly(U) RNA binding	2025-06-11	28/28407	0.0121832	0.0436634	0.0295051	15381/18458/20115/20218/70248/71701	6
bcell.TSS_1.TSS_1	high_affinity	MF	GO:0019200	carbohydrate kinase activity	2025-05-11	21/28407	0.0138365	0.0492446	0.0332764	14635/15277/18641/50798/56174	5
bcell.TSS_1.TSS_1	high_affinity	MF	GO:0070628	proteasome binding	2025-05-11	21/28407	0.0138365	0.0492446	0.0332764	19359/224727/50720/56088/59025	5
bcell.TSS_1.TSS_1	high_affinity	MF	GO:0003906	DNA-(apurinic or apyrimidinic site) endonuclease activity	2025-04-11	14/28407	0.0141075	0.0496912	0.0335782	11792/18294/211064/27050	4
bcell.TSS_1.TSS_1	high_affinity	MF	GO:0097371	MDM2/MDM4 family protein binding	2025-04-11	14/28407	0.0141075	0.0496912	0.0335782	19192/22059/67281/67427	4
bcell.TSS_1.TSS_1	high_affinity	MF	GO:0140666	annealing activity	2025-04-11	14/28407	0.0141075	0.0496912	0.0335782	15382/19691/22059/226409	4
bcell.TSS_1.TSS_1	low_affinity	BP	GO:0043161	proteasome-mediated ubiquitin-dependent protein catabolic process	233/6175	451/28891	4e-46	2.57e-42	1.43e-42	100494/101358/103583/105193/106052/107035/107568/107995/108086/108089/108143/108155/108159/108687/109689/109815/110616/11651/116870/11789/11797/11836/11865/11993/12005/12398/12753/14084/14673/14794/14897/16396/170737/17222/17246/17846/18786/18817/18854/19053/19173/19179/19182/19185/192193/193670/20437/20438/20620/207304/20747/207521/211255/212114/213753/21402/216080/216440/216869/217232/217379/21…	233
bcell.TSS_1.TSS_1	low_affinity	BP	GO:0007059	chromosome segregation	217/6175	416/28891	6.77e-44	2.17e-40	1.21e-40	101994/102920/103733/103768/104271/105513/107995/108907/108989/109359/11461/11789/12054/12189/12235/12236/12237/12316/12447/12534/12540/13000/13006/13018/13589/13605/13871/13990/14211/14579/14841/16319/16551/16563/16569/16571/16581/16798/17120/17222/17345/17350/17865/18005/18226/18519/18817/19183/19211/192119/192176/193385/19357/19645/20460/20479/208092/20815/20843/208628/208718/20892/211651/2123…	217
bcell.TSS_1.TSS_1	low_affinity	BP	GO:0016236	macroautophagy	161/6175	268/28891	3.39e-43	7.23e-40	4.04e-40	100226/100502698/100502841/100504663/100756/104009/105513/107607/108155/11555/117150/11739/11993/12034/12177/12421/12752/13033/13641/13663/14387/14679/15185/15194/15368/15944/16145/16151/16784/170625/170731/17281/17966/18571/18711/18718/18786/192656/19305/19324/19328/19331/19335/19338/19349/20333/20479/20615/20773/208092/20924/209478/209815/211978/214063/214585/217379/21767/217695/218035/21821/22…	161
bcell.TSS_1.TSS_1	low_affinity	BP	GO:0051656	establishment of organelle localization	237/6175	491/28891	1.75e-40	2.8e-37	1.56e-37	101994/102058/103583/105504/105513/105782/107338/107371/108012/108907/109181/109359/114606/117197/11774/11776/11777/11778/11789/11891/12121/12237/12523/12540/12568/12615/12752/12890/13191/13383/13589/13605/14048/14070/14083/14159/14191/14389/14533/14579/15114/15185/15194/15242/15368/16151/16319/16561/16562/16573/16783/16797/16886/16897/17096/17120/17281/17350/17762/17828/17913/17921/18005/18226/1…	237
bcell.TSS_1.TSS_1	low_affinity	BP	GO:0044772	mitotic cell cycle phase transition	223/6175	454/28891	1.17e-39	1.5e-36	8.38e-37	102423/104394/104418/105513/105837/106795/107771/107976/107995/108058/108989/109019/11461/11479/11629/11651/116748/11789/12013/12021/12034/12054/12189/12192/12235/12236/12237/12314/12315/12323/12366/12443/12444/12447/12450/12452/12530/12534/12545/12568/12575/12576/12579/12580/12914/13383/13555/13557/13559/13684/13685/13871/13872/13924/14235/14841/15170/15468/15512/15574/15902/16319/16798/16952/17…	223
bcell.TSS_1.TSS_1	low_affinity	BP	GO:0006397	mRNA processing	234/6175	496/28891	5.77e-38	6.16e-35	3.44e-35	100034361/100038538/100715/101214/101739/102182/104721/105559/106583/107686/107701/107829/107951/108014/108062/108121/108160/110532/11628/116748/11810/11877/12192/12812/13204/13548/14007/14265/14300/14359/16588/171170/18949/192196/193116/19383/19653/19655/19712/20382/20492/20595/20630/20637/20638/20639/20643/20815/20817/208768/209003/20926/209416/210106/211948/214498/214627/215051/216578/217207/2…	234
bcell.TSS_1.TSS_1	low_affinity	BP	GO:0072594	establishment of protein localization to organelle	217/6175	452/28891	1.04e-36	9.5e-34	5.3e-34	100494/100504663/101185/103213/104831/105782/105787/107305/107939/108705/108989/110379/110750/11426/11651/11774/11776/11865/11909/11983/12034/12177/12189/12257/12402/12469/12492/12534/12575/12953/13557/13605/13663/140740/15163/15275/15502/15568/15587/15944/16145/16154/16480/16543/16647/16648/16649/16650/16783/16784/170731/170762/17113/17713/17714/17762/17999/18015/18128/18141/18226/18708/18769/18…	217
bcell.TSS_1.TSS_1	low_affinity	BP	GO:0016197	endosomal transport	140/6175	238/28891	2.68e-36	2.15e-33	1.2e-33	100226/100502841/101490/104303/104831/105513/105782/107338/108012/111173/11303/114128/11776/12048/12540/13191/13660/14020/14130/14533/15194/170625/17101/17846/18197/18711/19325/19326/19328/19347/19349/19707/20403/20479/20660/208092/20844/213760/216439/218441/223593/22376/226089/226422/228359/228960/229227/230514/231717/231834/231855/233489/234852/235406/235442/236266/23790/238276/242406/245886/24…	140
bcell.TSS_1.TSS_1	low_affinity	BP	GO:0006302	double-strand break repair	161/6175	296/28891	9.28e-36	6.6e-33	3.69e-33	100683/101185/104271/104570/104721/104884/105377/107260/107823/107976/108138/108937/109019/109145/109275/11350/11461/116870/117599/12054/12189/12544/12545/13870/13990/14048/14050/14194/14235/15193/15270/15574/16881/17215/17216/17217/17218/17219/17350/17685/18854/18968/18970/19090/191578/19357/19361/19362/19363/19364/19365/19366/19714/20174/20184/20422/209200/210766/211651/211978/212377/21427/2160…	161
bcell.TSS_1.TSS_1	low_affinity	BP	GO:0016050	vesicle organization	183/6175	359/28891	1.86e-35	1.19e-32	6.66e-33	100226/100317/102058/102607/105513/107338/108012/108664/110379/111173/11303/11307/114128/116870/117197/11764/11765/11773/11774/11776/11777/11778/11816/11891/11966/11973/12068/12721/12752/12890/12912/13385/13852/14339/14533/14679/15247/15463/16573/16952/17101/17828/17921/18439/18457/18472/18570/18571/18711/18718/18759/192232/192236/19324/19328/19332/19344/19349/19725/20170/20194/20333/20334/20431/…	183
bcell.TSS_1.TSS_1	low_affinity	BP	GO:1901987	regulation of cell cycle phase transition	213/6175	449/28891	4.28e-35	2.49e-32	1.39e-32	100683/102423/104418/105837/106052/107503/107829/107976/107995/108058/108989/109019/11461/11629/11651/116748/11787/11789/11909/12021/12034/12054/12189/12192/12235/12236/12237/12366/12443/12444/12450/12530/12534/12545/12575/12576/12579/12580/12753/12914/12978/13383/13555/13871/13872/13924/14632/14841/15170/15468/15512/15574/15902/16319/16952/17120/17193/17246/17420/17685/18004/18392/18763/18817/18…	213
bcell.TSS_1.TSS_1	low_affinity	BP	GO:0006338	chromatin remodeling	224/6175	489/28891	5.61e-34	2.99e-31	1.67e-31	101631/101739/101867/102920/104248/104271/105246/106143/107771/107951/108155/108671/108989/109275/109331/110749/11461/114741/11628/116848/116870/11810/11909/12005/12053/12054/12189/12593/12611/12615/12648/13018/13433/13436/13548/13619/13990/14055/140858/14775/14897/15077/15078/15081/15161/15185/15193/15201/15441/16468/170644/170936/17216/17692/17769/17869/17913/18150/18479/18519/18706/192119/1937…	224
bcell.TSS_1.TSS_1	low_affinity	BP	GO:0000819	sister chromatid segregation	129/6175	218/28891	6.38e-34	3.14e-31	1.76e-31	101994/102920/103733/103768/105513/107995/108907/108989/109359/11461/11789/12054/12235/12236/12237/12534/13006/13589/14211/14841/16319/16551/16563/16569/16581/16798/17120/17222/17865/18005/18226/18519/18817/192176/193385/19357/19645/20479/208092/20843/208628/208718/212514/21335/213582/214444/215387/217232/218914/21973/21974/22137/22385/223921/224023/228421/231600/232933/233406/234852/235661/23834…	129
bcell.TSS_1.TSS_1	low_affinity	BP	GO:0008380	RNA splicing	210/6175	449/28891	1.64e-33	7.49e-31	4.18e-31	100034361/100683/101206/101214/101739/101985/102162/104721/105559/107686/107701/107829/108014/108121/108143/108160/110213/11652/116748/11877/12747/12812/13204/13548/14007/14265/14300/14359/171170/18139/18519/18708/18949/192196/193116/19383/19653/19655/19712/20382/20595/20630/20637/20638/20639/20643/20815/20817/208768/209003/20926/209416/215051/217207/21841/219158/22183/22184/223527/225160/22608/2…	210
bcell.TSS_1.TSS_1	low_affinity	BP	GO:0007033	vacuole organization	129/6175	221/28891	4.47e-33	1.91e-30	1.06e-30	100226/100504663/105513/107650/11303/114128/11432/117150/11774/11909/12421/12721/12752/13033/13641/14042/14339/14387/15211/15212/15932/15944/16145/16889/170625/170731/17101/17921/18439/18711/18718/192232/192236/19324/19331/19332/19335/19338/19349/195040/20333/20479/20615/208092/209478/211978/214063/214585/216742/216805/217379/21821/21982/22034/22241/223593/225020/225326/226407/228361/230103/23372…	129
bcell.TSS_1.TSS_1	low_affinity	BP	GO:0000070	mitotic sister chromatid segregation	111/6175	177/28891	1.32e-32	5e-30	2.79e-30	101994/102920/103733/103768/105513/107995/108907/108989/109359/11789/12235/12236/12237/12534/13006/13589/14211/14841/16319/16551/16563/16569/16581/17120/17865/18005/18226/18519/18817/192176/193385/19357/19645/20479/208092/20843/208628/208718/212514/213582/214444/215387/218914/22137/22385/223921/224023/228421/232933/233406/234852/235661/24061/26554/26934/26951/30949/381293/50883/51792/51944/52276/…	111
bcell.TSS_1.TSS_1	low_affinity	BP	GO:0045786	negative regulation of cell cycle	192/6175	400/28891	1.33e-32	5e-30	2.79e-30	100683/101565/101867/102423/104418/105782/105837/106052/107503/107829/107976/107995/108961/108989/109019/11350/11787/11789/11852/11909/12021/12189/12192/12226/12227/12235/12236/12237/12366/12367/12443/12450/12534/12568/12575/12576/12579/12580/12753/13383/13555/13924/13982/14841/15242/15370/15468/15574/16319/16798/170731/17120/17193/17245/17246/17685/18004/18005/18392/18413/18519/18749/18817/18854…	192
bcell.TSS_1.TSS_1	low_affinity	BP	GO:0140014	mitotic nuclear division	145/6175	267/28891	3.08e-32	1.1e-29	6.12e-30	101994/102920/103733/103768/105513/105837/107995/108907/108989/109359/11789/12034/12235/12236/12237/12534/12540/12576/13006/13589/13645/13982/14211/14841/16319/16337/16551/16563/16569/16581/17120/17345/17865/18005/18027/18226/18519/18817/192176/193385/19357/19645/20399/20479/208092/20843/208628/208718/212514/213582/214444/215387/216810/218294/218914/22137/22385/223921/224023/22629/228421/229776/2…	145
bcell.TSS_1.TSS_1	low_affinity	BP	GO:0048193	Golgi vesicle transport	150/6175	281/28891	3.47e-32	1.17e-29	6.54e-30	102058/104303/105504/106572/107338/107371/109181/110379/11426/11765/11776/11777/11778/11842/11843/11844/12068/12752/12847/15194/16562/16783/16834/16897/17083/17846/18453/18570/18759/18777/19159/19324/19325/19328/19338/20333/20334/20336/20660/208647/210148/211556/213760/214895/217449/21766/21787/218035/225651/226541/229593/231580/231834/233824/235442/240756/241062/245944/260302/26554/26951/269523/…	150
bcell.TSS_1.TSS_1	low_affinity	BP	GO:0006260	DNA replication	148/6175	276/28891	4.61e-32	1.48e-29	8.24e-30	100503545/106344/107951/108689/108961/109145/109275/110749/114741/11628/117599/11908/12021/12189/12447/12534/12540/12544/12545/13006/13010/13560/13645/13804/14084/14245/14632/15461/16476/16588/16881/17215/17216/17217/17218/17219/18027/18029/18392/18393/18968/18969/18970/18974/18975/19075/19076/19353/19361/19687/19704/19714/19718/19819/20133/20174/208084/208768/20892/212377/21376/214901/216049/216…	148
bcell.TSS_1.TSS_1	low_affinity	BP	GO:0022411	cellular component disassembly	211/6175	462/28891	7.58e-32	2.31e-29	1.29e-29	100502698/100502841/100504663/100756/102058/105083/105513/105787/106583/107338/107771/108155/108853/109242/114741/11518/11520/11555/11739/11783/11789/11983/12034/12177/12257/12266/12332/12343/12421/12484/12534/12568/12611/12632/12752/13010/13191/13347/13368/13482/13804/14086/14168/14232/14248/14296/14489/15185/15194/15451/15512/15944/16145/16337/16573/16578/16765/16784/16865/170731/171580/17281/1…	211
bcell.TSS_1.TSS_1	low_affinity	BP	GO:0000280	nuclear division	206/6175	450/28891	2.72e-31	7.9e-29	4.41e-29	101994/102920/103733/103768/104271/105513/105837/107995/108907/108989/109359/11789/12034/12235/12236/12237/12316/12323/12447/12534/12540/12576/13006/13589/13645/13982/14087/14211/14841/15512/16319/16337/16551/16563/16569/16581/17120/17345/17350/17864/17865/18005/18027/18226/18413/18519/18817/19183/19211/192176/193385/19357/19361/19362/19364/19366/19645/20112/20399/20437/20479/20729/208092/20843/2…	206
bcell.TSS_1.TSS_1	low_affinity	BP	GO:0033044	regulation of chromosome organization	135/6175	244/28891	3.21e-31	8.94e-29	4.99e-29	101185/105377/106052/107771/107995/108138/108689/108989/109275/11461/11789/11991/12054/12235/12236/12237/12469/12534/13870/14211/14841/15078/15081/16319/17120/17165/17216/17222/17420/17869/18005/18519/18768/18817/18854/19357/19645/19704/20174/20779/208084/208628/21335/214444/214627/215387/217232/217449/21748/21749/21849/218914/219150/21951/21973/22137/22385/224023/225280/22589/226026/226151/22632…	135
bcell.TSS_1.TSS_1	low_affinity	BP	GO:0010948	negative regulation of cell cycle process	160/6175	314/28891	3.89e-31	1.04e-28	5.79e-29	100683/101565/102423/104418/105837/106052/107503/107829/107976/107995/108961/108989/109019/11787/11789/11909/12021/12189/12192/12235/12236/12237/12366/12443/12450/12534/12575/12579/12753/13383/13555/13924/13982/14841/15468/15574/16319/17120/17193/17245/17246/17685/18004/18005/18392/18413/18519/18817/18854/19090/19211/19247/19357/19361/19367/19645/19650/20112/20184/20460/20555/208628/208768/209200…	160
bcell.TSS_1.TSS_1	low_affinity	BP	GO:1902850	microtubule cytoskeleton organization involved in mitosis	101/6175	160/28891	3.87e-30	9.91e-28	5.53e-28	103583/103733/103768/105513/107995/108907/108989/109359/12534/12615/13006/13191/13589/14048/15194/16319/16551/16563/16569/16571/16581/16765/17865/18005/18226/18472/18541/18763/18817/192176/193385/20460/20479/20620/208092/20843/212514/21335/213582/214444/218977/219103/223921/22428/232933/233064/233406/234852/235626/24061/24063/24064/244329/26886/26934/26951/269523/320165/386649/50850/50883/52276/5…	101
bcell.TSS_1.TSS_1	low_affinity	BP	GO:0098813	nuclear chromosome segregation	157/6175	312/28891	8.76e-30	2.16e-27	1.2e-27	101994/102920/103733/103768/104271/105513/107995/108907/108989/109359/11461/11789/12054/12235/12236/12237/12316/12447/12534/12540/13006/13589/13605/14211/14579/14841/16319/16551/16563/16569/16571/16581/16798/17120/17222/17350/17865/18005/18226/18519/18817/19183/19211/192176/193385/19357/19645/20479/208092/20843/208628/208718/211651/212514/21335/213582/214444/215387/217232/217449/21749/217716/2189…	157
bcell.TSS_1.TSS_1	low_affinity	BP	GO:0007051	spindle organization	114/6175	194/28891	9.32e-30	2.21e-27	1.23e-27	103733/103768/105513/107995/108989/109359/12316/13006/13191/13383/13589/16319/16551/16563/16569/16571/16581/16765/16886/17350/17865/18005/18226/18541/18763/18817/19211/192119/192176/193385/20460/20479/20620/208092/20843/212307/212514/21335/213582/218977/219072/219103/22154/223593/223921/22428/225523/225745/22589/228730/229906/232933/233064/233276/233406/234852/24061/259279/26886/26934/269523/2810…	114
bcell.TSS_1.TSS_1	low_affinity	BP	GO:0006310	DNA recombination	164/6175	333/28891	1.17e-29	2.68e-27	1.5e-27	100683/104271/107823/108138/108937/109019/109145/109275/11350/11461/11628/117599/12021/12053/12189/12544/12545/13870/13871/13990/15193/15270/15574/16588/16842/16881/17215/17216/17217/17218/17219/17350/17685/17686/18970/19090/191578/19183/19264/19357/19361/19362/19363/19364/19365/19366/19714/20174/20422/208084/20892/20926/211651/211978/212377/21414/21427/214901/216049/217216/21745/21853/21939/2197…	164
bcell.TSS_1.TSS_1	low_affinity	BP	GO:1901988	negative regulation of cell cycle phase transition	142/6175	271/28891	2.01e-29	4.44e-27	2.48e-27	100683/102423/104418/105837/106052/107503/107829/107976/107995/108989/109019/11787/11789/11909/12021/12189/12192/12235/12236/12237/12366/12443/12450/12534/12575/12579/12753/13383/13555/13924/14841/15468/15574/16319/17120/17193/17246/17685/18004/18392/18817/18854/19090/19211/19247/19357/19361/19367/19645/19650/20184/20460/20555/208628/208768/209200/210766/211651/214444/214498/216965/21853/219158/2…	142
bcell.TSS_1.TSS_1	low_affinity	BP	GO:1901990	regulation of mitotic cell cycle phase transition	166/6175	343/28891	6.98e-29	1.49e-26	8.32e-27	104418/105837/107976/107995/108058/108989/109019/11461/11629/11651/116748/11789/12021/12034/12054/12189/12192/12235/12236/12237/12366/12443/12444/12450/12530/12534/12545/12575/12576/12579/12580/12914/13383/13555/13871/13872/13924/14841/15170/15468/15512/15574/15902/16319/16952/17120/17193/17246/17420/18392/18763/18817/18854/19052/19090/19211/19357/19363/19645/19650/19684/20133/20135/20184/20460/2…	166
bcell.TSS_1.TSS_1	low_affinity	BP	GO:0006091	generation of precursor metabolites and energy	210/6175	484/28891	5.61e-28	1.16e-25	6.47e-26	100126824/100198/102060/102093/103172/104130/105193/105651/105787/107197/108037/108099/108155/110078/110094/110446/110842/11430/114643/11639/11651/11652/11666/11946/11949/11958/11977/12034/12183/12359/12398/12421/12534/12850/12856/12857/12859/12861/12866/12867/12868/12974/13063/13350/13382/13807/14004/14148/14194/14297/14381/14385/14387/14430/14467/14533/14751/15275/15926/15975/16195/16337/16367/…	210
bcell.TSS_1.TSS_1	low_affinity	BP	GO:0000075	cell cycle checkpoint signaling	114/6175	204/28891	4.3e-27	8.6e-25	4.8e-25	100683/102423/104418/105837/106052/107829/107976/107995/108989/109019/11789/11909/12021/12189/12235/12236/12237/12366/12443/12450/12534/12575/12753/13555/13924/14841/15574/16319/17120/17193/17246/17685/18004/18392/18817/18854/19090/19247/19361/19367/20184/20460/208628/208768/209200/210766/211651/214444/216965/21853/219158/22137/224023/225131/225160/226591/227331/231600/234736/235559/235661/23834/…	114
bcell.TSS_1.TSS_1	low_affinity	BP	GO:0031400	negative regulation of protein modification process	204/6175	473/28891	8.33e-27	1.62e-24	9.03e-25	100504663/101490/105352/105787/105855/107895/108099/108155/108837/108900/108909/109689/110524/110532/11350/11461/114715/114716/11651/11789/11816/12017/12189/12257/12367/12402/12568/12575/12576/12580/12593/12703/12929/12953/13167/13197/13542/14232/14360/14381/14682/14870/15170/15242/15357/15502/15587/16150/16173/16337/16362/16413/16476/16798/16974/170719/17096/17131/171580/17762/17974/18015/18016/…	204
bcell.TSS_1.TSS_1	low_affinity	BP	GO:0045930	negative regulation of mitotic cell cycle	127/6175	243/28891	2.51e-26	4.73e-24	2.64e-24	100683/104418/105782/105837/107976/107995/108989/109019/11350/11789/11909/12021/12189/12192/12226/12227/12235/12236/12237/12366/12443/12450/12534/12575/12576/12579/13383/13924/13982/14841/15468/15574/16319/17120/17193/17246/17685/18392/18817/18854/19090/19211/19357/19367/19645/19650/20184/20460/20555/208628/208768/210766/211651/214444/214498/216810/216965/21858/22137/224023/225131/227331/231600/2…	127
bcell.TSS_1.TSS_1	low_affinity	BP	GO:0031023	microtubule organizing center organization	92/6175	150/28891	3.18e-26	5.82e-24	3.25e-24	101202/101565/102774/103583/107503/12009/12175/12189/12695/13191/13197/14159/15223/16551/16568/170822/17245/17931/18005/18080/18226/18286/18472/18519/18536/18571/18817/19878/20460/20479/20501/20620/207175/207792/20873/212514/213582/214444/216543/216846/219072/219103/22142/225523/225745/232933/233064/234852/235661/236266/244329/246102/26370/30839/319675/338349/381644/382406/386649/56036/56327/5651…	92
bcell.TSS_1.TSS_1	low_affinity	BP	GO:0042176	regulation of protein catabolic process	169/6175	369/28891	6.23e-26	1.11e-23	6.19e-24	100494/105689/105835/107995/108089/108143/108155/108705/110616/11305/114128/11651/11789/11816/11836/11865/12005/12306/12398/13010/13650/14084/14265/14360/14673/14775/15357/16396/16835/17025/17128/17246/17248/17698/17846/17999/18245/18247/18752/18763/18817/19052/192176/19349/193670/19684/20333/20620/20660/208092/208650/210992/213539/214254/216157/216439/217379/217410/21762/218203/21858/219158/2192…	169
bcell.TSS_1.TSS_1	low_affinity	BP	GO:0051054	positive regulation of DNA metabolic process	153/6175	321/28891	7.65e-26	1.32e-23	7.4e-24	100683/101185/104479/105377/106052/106344/107823/107976/108058/108689/108961/109275/11461/11651/11810/11908/11991/12054/12189/12469/12534/12540/12545/12611/13010/13645/13804/13870/13871/14048/14049/14050/14084/14194/14235/14245/14632/15193/15461/16476/17165/17350/17685/17869/18005/18018/18752/18768/18854/19076/19090/191578/19229/19264/19353/19361/19362/19718/20174/20184/210766/21427/214901/216869…	153
bcell.TSS_1.TSS_1	low_affinity	BP	GO:0045333	cellular respiration	130/6175	254/28891	8.61e-26	1.45e-23	8.1e-24	100126824/102060/103172/104130/107197/108037/110842/114643/11639/11651/11666/11946/11949/11958/11977/12359/12398/12534/12850/12857/12859/12861/12866/12867/12868/12974/13063/13382/14004/14194/14297/14467/14533/15926/15975/170718/170731/17448/17449/17685/17869/17993/17995/18021/18293/18597/18706/20463/20656/207728/20916/214917/215951/216805/22272/22273/226646/227731/235339/242700/245944/26914/26952…	130
bcell.TSS_1.TSS_1	low_affinity	BP	GO:0009060	aerobic respiration	109/6175	196/28891	9.91e-26	1.63e-23	9.09e-24	102060/103172/104130/107197/108037/11639/11651/11666/11946/11949/11958/11977/12359/12398/12534/12850/12857/12859/12861/12866/12867/12868/12974/13063/13382/14004/14194/14297/14467/14533/15926/170718/17448/17449/17685/17869/17993/17995/18293/18597/20463/207728/20916/214917/215951/22272/22273/226646/235339/26914/269523/269951/28080/407785/54405/56327/56451/57423/595136/64384/64602/66043/66052/66072/…	109
bcell.TSS_1.TSS_1	low_affinity	BP	GO:0016311	dephosphorylation	156/6175	331/28891	1.14e-25	1.83e-23	1.02e-23	101490/101568/103583/104570/104831/105352/105663/105855/107895/11431/11432/11433/11622/12314/12315/12530/12562/12953/13003/13924/14048/14049/14050/14245/14673/15170/15194/15451/16150/170826/17931/18218/18518/19012/19045/19046/19052/19053/19057/19058/19211/19247/19248/19253/19255/19258/19262/19264/19267/19271/19877/19878/20354/20597/20779/20869/20975/210376/212111/216152/217124/218294/219135/22659…	156
bcell.TSS_1.TSS_1	low_affinity	BP	GO:0044270	cellular nitrogen compound catabolic process	193/6175	446/28891	1.21e-25	1.89e-23	1.05e-23	100037283/100039707/100715/103149/103213/104625/104776/105083/107569/107885/108767/109778/110446/110959/112403/11363/11628/11666/117149/11783/11810/11991/12192/12227/12457/12499/13347/13368/13434/13555/13804/140488/14265/14359/14430/14904/15368/15369/15568/16434/17164/17350/17454/17766/17874/17969/17970/18577/192119/19704/19819/19877/19878/20556/207728/208194/20823/208718/210106/211948/212943/213…	193
bcell.TSS_1.TSS_1	low_affinity	BP	GO:0007098	centrosome cycle	85/6175	135/28891	1.77e-25	2.7e-23	1.51e-23	101202/101565/102774/107503/12009/12175/12189/13191/13197/14159/16551/16568/170822/17245/17931/18005/18080/18226/18286/18519/18536/18571/18817/19878/20460/20479/20501/20620/207175/207792/20873/212514/213582/214444/216543/216846/219072/219103/22142/225523/225745/233064/234852/235661/236266/244329/246102/26370/30839/319675/338349/381644/382406/386649/56036/56327/56513/57434/58220/66296/66917/67052/…	85
bcell.TSS_1.TSS_1	low_affinity	BP	GO:0006644	phospholipid metabolic process	165/6175	360/28891	2.15e-25	3.2e-23	1.79e-23	100503915/100504663/101490/102247/104418/105501/107650/110417/110524/110911/11305/117150/12034/12334/12651/12703/12752/13139/13167/13481/14137/14245/14705/14731/14732/14755/14792/15212/15926/16329/16835/17101/17855/18563/18701/18706/18708/18710/18711/18718/18719/18720/18796/18803/18806/19012/19015/19210/19211/192654/193742/20597/20598/20773/20778/208715/20975/210376/210992/212111/213056/214932/21…	165
bcell.TSS_1.TSS_1	low_affinity	BP	GO:0051648	vesicle localization	115/6175	214/28891	2.47e-25	3.6e-23	2.01e-23	102058/103583/105504/105782/107338/107371/108012/109181/110012/117197/11774/11776/11777/11778/11891/12048/12568/12752/13016/13191/14070/14533/15114/15194/16151/16561/16562/16573/16886/17281/17828/17913/17921/18457/18472/18570/18571/18762/19211/19324/19326/19349/19419/20336/20479/20615/207425/20844/20869/20969/211556/212733/213993/214585/217449/22088/226407/229521/231646/232946/233489/240756/24617…	115
bcell.TSS_1.TSS_1	low_affinity	BP	GO:0000209	protein polyubiquitination	129/6175	254/28891	3.36e-25	4.79e-23	2.67e-23	100763/101700/103213/103583/105193/106052/107035/107986/108086/108089/109331/117146/11797/12005/12021/12189/12402/140629/14897/15185/16396/170737/17222/17999/18786/192656/193670/207304/20747/20821/209200/209462/211255/212114/212123/213211/213753/21402/216080/217232/21929/21951/22030/22031/22034/22129/22193/22194/22195/22209/22210/22214/224170/226541/228361/231600/233900/23802/23806/23807/24105/25…	129
bcell.TSS_1.TSS_1	low_affinity	BP	GO:0046700	heterocycle catabolic process	192/6175	446/28891	3.46e-25	4.82e-23	2.69e-23	100037283/100039707/100715/103149/103213/104625/104776/105083/107569/107885/108767/109778/110446/110959/112403/11628/11666/117149/11783/11810/11991/12192/12227/12457/12499/13347/13368/13434/13555/13804/140488/14265/14359/14430/14904/15368/15369/15568/16434/17164/17350/17454/17766/17874/17969/17970/18577/192119/19704/19819/19877/19878/20556/207728/208194/20823/208718/210106/211948/212943/213484/21…	192
bcell.TSS_1.TSS_1	low_affinity	BP	GO:0051650	establishment of vesicle localization	107/6175	193/28891	3.89e-25	5.3e-23	2.96e-23	102058/103583/105504/105782/107338/107371/108012/109181/117197/11774/11776/11777/11778/11891/12568/12752/13191/14070/14533/15114/15194/16151/16561/16562/16573/16886/17281/17828/17913/17921/18457/18472/18570/18571/18762/19324/19326/19349/19419/20336/20479/20615/207425/20844/20869/20969/211556/212733/213993/214585/217449/22088/226407/229521/231646/232946/233489/240756/246177/26412/26554/26754/27060…	107
bcell.TSS_1.TSS_1	low_affinity	BP	GO:0015980	energy derivation by oxidation of organic compounds	161/6175	350/28891	5.07e-25	6.77e-23	3.78e-23	100126824/102060/102093/103172/104130/105193/105651/107197/108037/108099/110078/110094/110842/114643/11639/11651/11652/11666/11946/11949/11958/11977/12359/12398/12421/12534/12850/12857/12859/12861/12866/12867/12868/12974/13063/13382/14004/14194/14297/14385/14387/14467/14533/15926/15975/16195/16337/16367/16548/170718/170731/17448/17449/17685/17869/17993/17995/18021/18293/18597/18642/18679/18706/19…	161
bcell.TSS_1.TSS_1	low_affinity	BP	GO:0042770	signal transduction in response to DNA damage	104/6175	187/28891	1.28e-24	1.67e-22	9.35e-23	102423/104418/106052/107829/107976/108705/11350/114715/114716/11909/12021/12189/12366/12371/12443/12450/12534/12575/12753/13197/13548/13555/13924/14235/15258/15574/17193/17246/17685/18004/18817/18854/19090/19247/19361/19367/20184/20677/20684/208768/209200/210766/211651/216965/219158/22224/225131/225160/22589/226419/226591/226830/227331/230709/230784/234736/235559/237877/241627/245000/26416/26417/…	104
bcell.TSS_1.TSS_1	low_affinity	BP	GO:1901991	negative regulation of mitotic cell cycle phase transition	102/6175	182/28891	1.58e-24	2.01e-22	1.12e-22	104418/107976/107995/108989/109019/11789/12021/12189/12192/12235/12236/12237/12366/12443/12450/12534/12575/12579/13383/13924/14841/15468/15574/16319/17120/17193/17246/18392/18817/18854/19090/19211/19357/19645/19650/20184/20555/208628/208768/210766/214444/214498/216965/22137/224023/225131/227331/231600/233805/234736/235559/235661/237256/23834/24100/26931/269424/26951/269582/26992/270669/28010/3094…	102
bcell.TSS_1.TSS_1	low_affinity	BP	GO:0006282	regulation of DNA repair	113/6175	212/28891	1.6e-24	2.01e-22	1.12e-22	100683/101185/101206/102162/104271/104479/104570/105377/107260/107823/107951/107976/108143/108937/109275/11350/11461/117599/12021/12054/12189/12611/14048/14049/14050/14194/14235/15193/18519/18752/18854/19090/191578/19361/19362/19365/20174/20184/20937/210766/21343/21427/216049/21849/21853/223527/22376/225280/226151/226182/22632/227867/228980/231151/232314/232811/233875/234371/235626/236904/237211/…	113
bcell.TSS_1.TSS_1	low_affinity	BP	GO:0007093	mitotic cell cycle checkpoint signaling	90/6175	151/28891	2.07e-24	2.54e-22	1.42e-22	100683/104418/105837/107976/107995/108989/109019/11789/11909/12021/12189/12235/12236/12237/12366/12443/12450/12534/12575/13924/14841/15574/16319/17120/17193/17246/17685/18392/18817/18854/19090/19367/20184/20460/208628/208768/210766/211651/214444/216965/22137/224023/225131/227331/231600/234736/235559/235661/23834/268465/26931/26951/269582/270669/30949/381921/50883/52040/52276/52696/54601/56150/563…	90
bcell.TSS_1.TSS_1	low_affinity	BP	GO:0034655	nucleobase-containing compound catabolic process	180/6175	414/28891	2.73e-24	3.3e-22	1.84e-22	100037283/100715/103149/103213/104625/105083/107569/108767/110446/110959/112403/11628/11666/117149/11783/11810/11991/12192/12227/12457/12499/13347/13368/13434/13555/13804/140488/14265/14359/14430/14904/15568/16434/17164/17350/17454/17766/17874/17969/17970/18577/192119/19704/19819/19877/19878/20556/207728/208194/20823/208718/210106/211948/212943/213484/213550/213988/214150/214254/214597/214627/217…	180
bcell.TSS_1.TSS_1	low_affinity	BP	GO:0006605	protein targeting	144/6175	303/28891	3.01e-24	3.57e-22	2e-22	100494/100504663/102193/105787/107305/108155/11426/11652/11774/11776/11983/12177/12297/12492/12568/12569/13830/140740/14360/15114/15461/15944/16145/16413/16500/16784/170731/17113/17713/17714/17913/17999/18479/18693/18711/18854/19122/192193/192232/19298/19305/19349/20335/20336/20660/20787/20813/20818/208884/20913/20973/216440/217337/218035/218441/21854/21855/218699/22284/224824/225326/235442/24067…	144
bcell.TSS_1.TSS_1	low_affinity	BP	GO:0007034	vacuolar transport	95/6175	165/28891	4.03e-24	4.7e-22	2.62e-22	100502841/100504663/104831/105513/107305/11765/11774/11776/11777/11778/11852/12492/12752/14339/15944/16004/16145/16783/16784/16889/17101/17113/17999/19156/19328/19349/20479/20615/20660/208092/20844/209200/213326/218035/218441/218699/22088/225326/228993/230514/231580/234852/245944/260302/269338/269523/270096/27057/271564/27681/28084/320191/320351/320528/52120/52348/53331/53611/54122/54396/55943/56…	95
bcell.TSS_1.TSS_1	low_affinity	BP	GO:0009117	nucleotide metabolic process	205/6175	497/28891	5.54e-24	6.34e-22	3.54e-22	100198/101592/102247/103149/104111/104130/104215/106564/107197/107476/107569/110446/110959/11515/11637/11639/11666/11931/11946/11949/11958/11966/11977/11983/12048/12257/12457/12499/12974/13178/13350/13382/13836/14148/14149/14381/14571/14679/14732/14904/15357/15488/15926/16434/16889/170718/170789/171210/171567/17448/17449/17850/17855/17869/17969/17970/17993/17995/18293/18563/18577/18597/18604/1913…	205
bcell.TSS_1.TSS_1	low_affinity	BP	GO:1902115	regulation of organelle assembly	118/6175	229/28891	7.19e-24	8.08e-22	4.51e-22	101565/102774/104625/105513/105787/106633/108989/109242/11651/117150/11843/13641/14086/15114/15162/15194/16180/16578/16886/170625/170731/17128/17245/17427/17698/18016/18226/18286/18519/18571/18711/18718/18817/19229/193385/19684/20333/20460/20479/20620/20779/208092/20844/20873/209478/20969/212514/214444/216560/216846/217449/217692/21821/219103/22088/22224/22241/225020/225523/226407/227753/231225/2…	118
bcell.TSS_1.TSS_1	low_affinity	BP	GO:0000910	cytokinesis	103/6175	188/28891	1.04e-23	1.15e-21	6.42e-22	101565/102058/102774/103080/105504/105513/107371/108907/108961/109299/109333/11744/11789/11852/12048/12211/12314/12315/12540/12615/13605/13852/16319/16569/16765/170625/18226/18571/18754/18817/19200/19348/19877/19878/20336/20479/208092/211660/211978/213582/216049/216805/216846/218294/22248/223593/225326/226747/227937/229285/229776/232341/233406/234852/235072/235406/235626/23834/23988/240641/242521…	103
bcell.TSS_1.TSS_1	low_affinity	BP	GO:0010639	negative regulation of organelle organization	170/6175	387/28891	1.32e-23	1.44e-21	8.02e-22	100756/101185/101565/102774/105837/107995/108138/108689/108903/108989/109242/11518/11651/11739/11789/12048/12235/12236/12237/12257/12332/12333/12343/12562/12721/13548/13589/13870/13982/14168/14228/14248/14297/14489/14775/14841/15078/15081/15185/16319/16765/16886/170731/17120/17128/17216/17245/17420/17762/18413/18519/18613/18645/18693/18706/18708/18817/18854/19230/19241/19357/19684/20112/20333/203…	170
bcell.TSS_1.TSS_1	low_affinity	BP	GO:0010563	negative regulation of phosphorus metabolic process	183/6175	430/28891	2.23e-23	2.34e-21	1.31e-21	100502698/100504663/101490/105352/105855/107895/108099/108155/108837/108900/108909/109689/110524/110532/11305/11350/11461/114715/114716/11622/11651/11789/11816/12017/12257/12367/12402/12575/12576/12579/12580/12703/12929/12953/13197/13542/14232/14245/14682/14870/15170/15242/15357/15451/15502/15587/16150/16173/16337/16362/16413/16476/16798/16974/17096/17131/171580/17762/17974/18015/18016/18226/1851…	183
bcell.TSS_1.TSS_1	low_affinity	BP	GO:0045936	negative regulation of phosphate metabolic process	183/6175	430/28891	2.23e-23	2.34e-21	1.31e-21	100502698/100504663/101490/105352/105855/107895/108099/108155/108837/108900/108909/109689/110524/110532/11305/11350/11461/114715/114716/11622/11651/11789/11816/12017/12257/12367/12402/12575/12576/12579/12580/12703/12929/12953/13197/13542/14232/14245/14682/14870/15170/15242/15357/15451/15502/15587/16150/16173/16337/16362/16413/16476/16798/16974/17096/17131/171580/17762/17974/18015/18016/18226/1851…	183
bcell.TSS_1.TSS_1	low_affinity	BP	GO:0007052	mitotic spindle organization	79/6175	127/28891	2.74e-23	2.83e-21	1.58e-21	103733/103768/105513/107995/108989/109359/13006/13191/16319/16551/16563/16569/16571/16581/16765/17865/18005/18226/18541/18763/18817/192176/193385/20460/20479/20620/208092/20843/212514/21335/213582/218977/219103/223921/22428/232933/233064/233406/234852/24061/26886/26934/269523/320165/50850/50883/52276/53869/57752/59002/66165/66442/66679/66711/66977/67052/67064/67070/67811/68942/69654/70235/70430/7…	79
bcell.TSS_1.TSS_1	low_affinity	BP	GO:0019439	aromatic compound catabolic process	194/6175	467/28891	3.37e-23	3.38e-21	1.89e-21	100037283/100039707/100715/103149/103213/104625/105083/107569/107885/108767/109778/110446/110959/112403/11628/11666/117149/11783/11810/11991/12192/12227/12457/12499/12846/13347/13368/13434/13555/13804/13849/140488/14265/14359/14430/14904/15368/15369/15568/16434/17161/17164/17350/17454/17766/17874/17969/17970/18577/192119/19704/19819/19877/19878/20556/207728/208194/20823/208718/210106/211948/21294…	194
bcell.TSS_1.TSS_1	low_affinity	BP	GO:0031331	positive regulation of cellular catabolic process	157/6175	349/28891	3.42e-23	3.38e-21	1.89e-21	101700/104625/105787/106759/107607/112403/11305/11555/11652/11666/117150/11739/11816/11991/12177/12192/12227/12421/12457/12894/13804/14359/14679/14904/15194/15368/15944/16145/16151/16337/16367/16396/16835/170625/17281/17350/17454/17869/18439/18519/18555/18639/18718/19052/192656/19328/19704/19877/19878/20620/20773/20821/20869/209200/20924/210106/211948/213988/21428/214627/216805/217351/218693/2190…	157
bcell.TSS_1.TSS_1	low_affinity	BP	GO:0010506	regulation of autophagy	141/6175	300/28891	3.43e-23	3.38e-21	1.89e-21	100502698/100504663/100756/101700/104009/105787/106759/107607/11555/11651/117150/11739/12177/12257/12362/12421/12752/13804/14083/14232/14679/15185/15194/15368/15944/16145/16151/16154/170625/170822/171543/17281/17762/18555/18718/192656/19328/19877/20333/20620/20773/20787/20821/20869/20924/209815/210376/216805/21929/22084/22224/22241/223453/224023/225020/225131/225326/22590/226407/226641/227358/228…	141
bcell.TSS_1.TSS_1	low_affinity	BP	GO:0045787	positive regulation of cell cycle	162/6175	365/28891	3.94e-23	3.83e-21	2.14e-21	105377/105837/107829/107995/108058/108907/108961/108989/109333/11350/11629/11651/116748/12021/12034/12189/12235/12323/12443/12444/12530/12534/12540/12545/12576/12914/12978/13605/13645/13684/13685/14211/14632/15512/15902/16319/16337/16569/16842/16952/16974/17120/17246/17420/17869/18226/18392/18472/18519/18750/18754/18763/19141/19247/19357/19362/19363/19401/19645/19684/19878/20133/20135/20399/20460…	162
bcell.TSS_1.TSS_1	low_affinity	BP	GO:0006979	response to oxidative stress	169/6175	389/28891	7.62e-23	7.28e-21	4.07e-21	100206/101476/101739/104156/105787/108737/109815/110265/11350/11629/11651/11666/11671/11677/11816/11852/11863/11865/11909/11927/11977/11990/12333/12359/12367/12368/12460/12675/12850/12928/13010/13361/13605/13804/13852/13870/13871/13872/14004/14088/14281/14297/14360/14381/14528/14630/14775/14782/14870/15185/15368/15369/15587/15926/16476/16649/16818/16881/16952/170719/170826/17250/17527/18033/18053…	169
bcell.TSS_1.TSS_1	low_affinity	BP	GO:0008654	phospholipid biosynthetic process	114/6175	223/28891	9.69e-23	9.13e-21	5.1e-21	100504663/102247/104418/105501/107650/110417/110524/110911/11305/117150/12334/12651/12703/12752/13139/13481/14245/14705/14731/14732/14755/14792/15212/15926/16329/17855/18563/18701/18706/18708/18710/18718/18719/18720/18806/19015/19210/20773/208715/210992/213056/214932/216233/216820/218442/225010/225326/225651/225845/226856/227102/227333/228859/231510/232086/233011/233575/234729/234779/23827/24057/…	114
bcell.TSS_1.TSS_1	low_affinity	BP	GO:1903008	organelle disassembly	82/6175	137/28891	1.54e-22	1.43e-20	7.98e-21	100504663/100756/105083/105787/107338/108155/11520/11739/11983/12034/12177/12257/12421/12534/14232/15185/15194/15944/16145/16573/16578/16865/170731/18003/20787/21767/22241/22367/225845/226419/227298/228361/235040/257632/269523/29869/319801/320528/329015/381038/50850/54396/56208/56422/57436/606496/64704/66169/66270/66361/66437/66615/66663/66734/66826/66840/66853/67006/67391/67453/67490/67526/67871…	82
bcell.TSS_1.TSS_1	low_affinity	BP	GO:0140694	non-membrane-bounded organelle assembly	172/6175	402/28891	2.35e-22	2.15e-20	1.2e-20	101565/101592/104625/105513/105787/107995/108989/109359/110911/110954/118451/11993/12121/12316/12457/12615/12632/13006/13007/13008/13209/13589/14086/14248/14265/14359/14705/15162/16319/16551/16563/16569/16578/16581/170731/17128/17245/17350/17698/17865/18005/18226/18519/18817/19090/19211/192119/192176/193385/20239/20460/20479/20620/207175/20775/20779/208092/208144/20843/208628/20873/20892/20935/21…	172
bcell.TSS_1.TSS_1	low_affinity	BP	GO:0051348	negative regulation of transferase activity	126/6175	260/28891	2.52e-22	2.27e-20	1.27e-20	100502698/101185/105352/108099/108900/108909/110532/11350/11461/114715/11651/11789/11816/12367/12402/12575/12576/12580/13197/14682/14870/15170/15242/15357/15502/15587/16413/16798/16974/17096/17131/17762/18015/18016/18226/18519/18750/18768/18769/18817/18854/19087/19088/19211/192231/19255/19264/19271/19645/20597/20660/20779/208084/208092/208650/209200/213539/214444/21749/21929/22084/22088/22223/226…	126
bcell.TSS_1.TSS_1	low_affinity	BP	GO:1901361	organic cyclic compound catabolic process	199/6175	491/28891	3.07e-22	2.73e-20	1.53e-20	100037283/100039707/100715/103149/103213/104086/104625/104776/105083/107569/107885/108767/109778/110446/110959/112403/11628/11666/117149/11783/11810/11816/11991/12192/12227/12457/12499/12846/13347/13368/13434/13555/13804/140488/14265/14359/14430/14904/15368/15369/15568/16434/17161/17164/17350/17454/17766/17874/17969/17970/18577/192119/19704/19819/19877/19878/20556/207728/20778/208194/20823/208718…	199
bcell.TSS_1.TSS_1	low_affinity	BP	GO:0090150	establishment of protein localization to membrane	129/6175	270/28891	3.98e-22	3.46e-20	1.93e-20	102193/103425/105782/106572/107305/108155/109880/11426/11652/11774/12297/12484/12568/12569/12752/13830/140740/14360/15461/16413/16500/17846/17913/18117/18479/18711/18777/19122/19298/19305/19325/19326/19349/19684/20335/20336/20619/20660/20813/20818/208884/20909/212073/213760/217337/22084/225362/226407/229593/232341/235442/236792/238276/24067/260302/27008/27058/27643/30055/332175/382864/52348/53330…	129
bcell.TSS_1.TSS_1	low_affinity	BP	GO:0090068	positive regulation of cell cycle process	131/6175	276/28891	4e-22	3.46e-20	1.93e-20	105377/105837/107829/107995/108058/108907/108961/108989/109333/11629/11651/116748/12034/12235/12323/12443/12444/12530/12534/12540/12545/12914/12978/13605/13645/14211/14632/15512/16319/16337/16569/16842/16952/17120/17246/18226/18392/18519/18754/19357/19362/19363/19645/19684/19878/20133/20135/20399/20460/20479/20873/20913/211660/214498/215387/21752/218294/219103/22210/225160/225523/22589/226026/226…	131
bcell.TSS_1.TSS_1	low_affinity	BP	GO:0072521	purine-containing compound metabolic process	195/6175	479/28891	4.39e-22	3.75e-20	2.1e-20	100198/101592/102247/104111/104130/104215/106564/106821/107197/107476/107569/108037/110446/110959/11515/11637/11639/11666/117591/11931/11946/11949/11958/11966/11977/11983/12048/12257/12457/12974/13178/13350/13382/13836/14148/14149/14381/14431/14571/14679/14732/14904/15357/15488/15926/16434/16889/170718/170789/171210/171567/17448/17449/17766/17850/17855/17869/17969/17970/17993/17995/18293/18563/18…	195
bcell.TSS_1.TSS_1	low_affinity	BP	GO:0006163	purine nucleotide metabolic process	183/6175	444/28891	1.65e-21	1.39e-19	7.79e-20	100198/101592/102247/104111/104130/104215/106564/107197/107476/110446/110959/11515/11637/11639/11666/11931/11946/11949/11958/11966/11977/11983/12048/12257/12457/12974/13178/13350/13382/13836/14148/14149/14381/14571/14679/14732/14904/15357/15488/15926/16434/16889/170718/170789/171210/171567/17448/17449/17850/17855/17869/17969/17970/17993/17995/18293/18563/18577/18597/18604/19139/192185/19335/20772…	183
bcell.TSS_1.TSS_1	low_affinity	BP	GO:0006119	oxidative phosphorylation	84/6175	147/28891	3.34e-21	2.78e-19	1.55e-19	102060/103172/104130/107197/108037/11639/11666/11946/11949/11958/11977/12534/12850/12857/12859/12861/12866/12867/12868/13063/13382/14004/14297/14467/17685/17869/17993/17995/20463/207728/214917/215951/22272/22273/226646/26914/269523/28080/407785/54405/57423/595136/66043/66052/66072/66091/66108/66114/66142/66148/66152/66377/66414/66445/66495/66594/66694/66826/66925/66945/66972/67003/67130/67184/672…	84
bcell.TSS_1.TSS_1	low_affinity	BP	GO:0006401	RNA catabolic process	136/6175	297/28891	3.92e-21	3.22e-19	1.8e-19	100037283/100715/103213/104625/105083/108767/112403/117149/11810/11991/12192/12227/12457/13434/13555/140488/14265/14359/14904/15568/17164/17350/17454/17874/192119/19704/19819/19877/19878/20556/20823/208718/210106/211948/212943/213550/213988/214150/214597/214627/217351/217980/218343/218693/219022/21938/22030/22057/22339/22352/225929/22608/226517/227331/228994/230594/231413/231464/232791/233033/233…	136
bcell.TSS_1.TSS_1	low_affinity	BP	GO:0030705	cytoskeleton-dependent intracellular transport	108/6175	214/28891	4.65e-21	3.73e-19	2.08e-19	103583/106633/110350/117197/11774/11776/11777/11778/12009/12121/12540/12589/12752/13427/14070/14252/14265/14533/15114/15185/15194/16554/16561/16562/16568/16569/16573/16783/171567/17281/17762/17828/17913/17921/18457/18472/18536/18762/19324/19419/19893/20615/20853/20869/212733/213993/214585/216344/216560/217935/21821/22142/22187/22223/223697/230917/231646/232943/232946/234847/237465/241950/246177/3…	108
bcell.TSS_1.TSS_1	low_affinity	BP	GO:0031647	regulation of protein stability	142/6175	316/28891	4.66e-21	3.73e-19	2.08e-19	100226/101206/103425/103583/106052/108143/11787/11931/12017/12034/12367/12388/12469/12912/12914/13036/13481/13542/14252/14682/15161/15185/15194/15944/16145/16783/16784/16987/170822/17131/17246/17846/18016/18099/18628/18645/18708/18817/18854/19090/19122/19211/192176/192232/19298/20437/20438/20677/20779/20787/20821/20910/20913/210009/210376/213539/21376/214498/215114/216344/217031/217166/21752/2182…	142
bcell.TSS_1.TSS_1	low_affinity	BP	GO:0009314	response to radiation	178/6175	433/28891	8.21e-21	6.49e-19	3.62e-19	101489/105787/106052/107771/107976/107986/108012/108072/108138/109019/109275/109689/109880/110911/11352/11444/11651/11652/116870/11810/11852/12021/12048/12189/12288/12359/12367/12369/12371/12443/12444/12530/12568/12575/12753/12912/12914/12953/13197/13605/13653/13663/13712/13870/13871/13872/14042/14048/14050/14151/14775/15194/15270/15312/15357/15461/15574/15587/15902/15932/16159/16653/16952/171543…	178
bcell.TSS_1.TSS_1	low_affinity	BP	GO:0006913	nucleocytoplasmic transport	155/6175	359/28891	9.54e-21	7.36e-19	4.11e-19	100042165/103213/107829/107939/108705/108989/110379/110750/11487/11651/11865/11909/12005/12021/12034/12189/12534/12568/12575/12576/12953/13557/13605/13654/13663/13684/13726/14265/14296/15163/15242/15526/15568/15587/16480/16543/16589/16647/16648/16649/16650/170762/17246/17931/17999/18015/18128/18141/18226/18708/18763/18769/18854/18969/19058/19069/19082/192176/19247/19330/19335/19653/20238/20422/20…	155
bcell.TSS_1.TSS_1	low_affinity	BP	GO:0051169	nuclear transport	155/6175	359/28891	9.54e-21	7.36e-19	4.11e-19	100042165/103213/107829/107939/108705/108989/110379/110750/11487/11651/11865/11909/12005/12021/12034/12189/12534/12568/12575/12576/12953/13557/13605/13654/13663/13684/13726/14265/14296/15163/15242/15526/15568/15587/16480/16543/16589/16647/16648/16649/16650/170762/17246/17931/17999/18015/18128/18141/18226/18708/18763/18769/18854/18969/19058/19069/19082/192176/19247/19330/19335/19653/20238/20422/20…	155
[truncated: 20,560 more rows]
