# Supplementary material for: MYC Binding Near Transcriptional End Sites Regulates Basal Gene Expression, Read‐Through Transcription, and Intragenic Contacts
Source: Adv Sci (Weinh). 2025 May 30;12(31):e14601. doi: 10.1002/advs.202414601 (PMC12376626; doi:10.1002/advs.202414601)
Supplement: Supplementary file 4 — Supporting Information [file ADVS-12-e14601-s003.xlsx]

## Sheet: Fig8A
Binding	TES_ENTREZID	SYMBOL_TES	fc_t.10minvst.0min.TES	fc_t.20minvst.0min.TES	fc_t.30minvst.0min.TES	fc_t01hvst.0min.TES	fc_t02hvst.0min.TES	fc_t04hvst.0min.TES	fc_t05hvst.0min.TES	fc_t08hvst.0min.TES	fc_t12hvst.0min.TES	fc_t16hvst.0min.TES	TSS_ENTREZID	SYMBOL_TSS	fc_t.10minvst.0min.TSS	fc_t.20minvst.0min.TSS	fc_t.30minvst.0min.TSS	fc_t01hvst.0min.TSS	fc_t02hvst.0min.TSS	fc_t04hvst.0min.TSS	fc_t05hvst.0min.TSS	fc_t08hvst.0min.TSS	fc_t12hvst.0min.TSS	fc_t16hvst.0min.TSS
MycOFF:MycON	109284	Zfp456	0	0	0	0	0	0	0	0	0	0	216154	Med16	0	0	0	0	0	0	0	0	0	0
MycOFF:MycON	14705	Bscl2	0	0	0	0	0	0	0	0	0	0	68852	Lrrn4cl	0	0	0	0	0	0	0	0	0	0
MycOFF:MycON	14788	Gpr162	0	0	0	0	0.771063	0.870562	0.566518	0.990063	1.13998	1.0391	14789	P3h3	0	0	0	0	0	0	0	0	0	0
MycOFF:MycON	14871	Gstt1	0	0	0	0	0	0	0	0	-1.24416	-1.87147	103140	Gstt3	0	0	0	0	0	-0.554809	0	-0.931233	-0.745296	-1.18273
MycOFF:MycON	19342	Rab4b	0	0	0	0	0	-0.36817	0	-0.671834	-1.03468	-1.02988	112406	Egln2	0	0	0	0	0	0	0	0	0	0
MycOFF:MycON	19698	Relb	0	0	0	0	0	0	0	-0.606999	-0.7233	-0.938462	53609	Clasrp	0	0	0	-0.234018	0	0	0	0	0	0
MycOFF:MycON	211936	Ccdc73	0	0	0	0	0	0.427151	0	0.601967	0.530626	0.685222	98221	Eif3m	0	0	0	0	0	0	0	0.276771	0.296208	0.287068
MycOFF:MycON	21985	Tpd52	0	0	0	0	0	0.423029	0	0.631231	0.917232	0.806275	66230	Mrps28	0	0	0	0	0	0	0	0	0	0
MycOFF:MycON	237940	Aoc2	0	0	0	0	0.368901	0.543799	0.44372	0.58148	0.581495	0.579616	11754	Aoc3	0	0	0	0	0	0	0	0	0	0
MycOFF:MycON	239570	Ttc38	0	0	0	0	0	0	0	0	0	0	29870	Gtse1	0	0	0	-0.258248	-0.435001	-0.308638	-0.269215	-0.237685	0	-0.202026
MycOFF:MycON	241308	Ralgps1	0	0	0	0	0	0	0	-0.501825	0	0	99326	Garnl3	0	0	0	0	0.638135	0.703012	0.425971	0.742656	0.712071	0.54786
MycOFF:MycON	330217	Gal3st4	0	0	0	0	0	0	0	0	0	0	231807	Trappc14	0	0	0	-0.340479	0	0	0	0	0	0
MycOFF:MycON	403178	Plcxd1	0	0	0	0	0.377452	0	0	0.283289	0	0	675812	Zfp605	0	0	0	0	0	0	0	0	0	0.210464
MycOFF:MycON	408065	Zfp456	0	0	0	0	-0.672219	0	-0.614675	0	0	0	218314	Zfp595	0	0	0	-0.389389	0	0	-0.381704	0	0	0
MycOFF:MycON	545156	Kalrn	0	0	0	0	0	-0.348304	0	-0.841597	-1.24636	-1.41687	22247	Umps	0	0	0	0	0.156011	0.190432	0	0.354	0.309446	0.185975
MycOFF:MycON	545192	Baiap3	0	0	0	0	0	0	0	0	0	0	214505	Gnptg	0	0	0	0	0	0	0	0	0	0
MycOFF:MycON	56018	Stard10	0	0	0	0	0	0	0	0	0	0	69710	Arap1	0	0	0	0	0	0	0	-0.510361	-0.526273	-0.725171
MycOFF:MycON	68173	Ppifos	0	0	0	0.451629	0	0.362465	0.559925	0	0	0	105675	Ppif	0	0	0	0	0.317818	0.345866	0.207951	0.456877	0.354933	0.322698
MycOFF:MycON	70546	Zdhhc2	0	0	0	0	0	0	0	0	0	0	52348	Vps37a	0	0	0	0	0	0.195235	0	0.0979649	0.168147	0
MycOFF:MycON	71904	Paqr7	0	0	0	0	0	0	0	0	0	0	69885	Aunip	0	0	0	0	0	0.343223	0	0.483298	0.504755	0.548564
MycOFF:MycON	74682	Wdr35	0	0	0	0	0	0	0	0	0	0	75516	Ttc32	0	0	0	0	0	0	0	0.412593	0	0.591788
MycOFF:MycON	74777	Selenon	0	0	0	0	0	0	0	0	0	0	76824	Mtfr1l	0	0	0	0	0	0	0	0	0	-0.135621
MycOFF:MycON	74843	Mss51	0	0	0	0	0	0	0	0	0.36601	0	11750	Anxa7	0	0	0	0	0	0	0	-0.1668	-0.25767	-0.317803
MycOFF:MycON	76233	Dnttip1	0	0	0	0	0	0	0	0	0.238948	0.20342	68612	Ube2c	0	0	0	0	-0.314794	-0.486134	-0.266354	-0.47133	-0.238154	-0.337938
MycOFF:MycON	77595	Nup210l	0	0	0	0	0	0	0	0	0	0	68328	Rab13	0	0	0	0	0	-0.465203	0	-0.655964	-1.12726	-0.871699
MycOFF:MycON	93871	Brwd1	0	0	0	0	0	0	0	-0.397272	-0.346837	-0.432704	56088	Psmg1	0	0	0	0	0.177868	0.286488	0	0.514439	0.486724	0.544095
MycON	11596	Ager	0	0	0	0	0	0	0	0	0	0	55979	Agpat1	0	0	0	-0.230346	0	-0.227331	0	0	0	0
MycON	12238	Commd3	0	0	0	0	0	-0.237735	0	-0.332303	-0.512746	-0.462155	12151	Bmi1	0	0	0	0	0	0.251622	0	0.332167	0.44628	0.514055
MycON	140579	Elmo2	0	0	0	0	-0.201361	-0.309365	0	-0.266198	-0.354425	-0.39141	228875	Slc35c2	0	0	0	0	0.456624	0.811439	0.367227	1.30221	1.44422	1.42069
MycON	15183	Hdac3	0	0	0	0	0	-0.149854	0	-0.111811	-0.181302	-0.100337	13367	Diaph1	0	0	0	0	0	0.177976	0.240372	0.216448	0.380924	0.335149
MycON	209692	Dhtkd1	0	0	0	0	0	0	0	-0.310879	-0.316341	-0.411296	57743	Sec61a2	0	0	0	0	0.219955	0.28299	0	0.275207	0.264371	0.280434
MycON	22260	Nr1h2	0	0	0	-0.320289	0	-0.293941	0	0	0	0	18971	Pold1	0	0	0	-0.421012	0	-0.321772	0	0	0	0
MycON	224836	Usp49	0	0	0	0	0	0	0	0.26505	0	0.23467	107971	Frs3	0	0	0	-1.0747	0	0	-0.785221	-0.952237	-0.891415	-0.7761
MycON	22643	Zfp101	0	0	0	-0.283735	-0.419433	-0.335263	-0.429961	-0.314034	-0.390178	-0.172987	224694	Zfp81	0	0	0	0	0	0	0	0	0	0
MycON	235441	Usp3	0	0	0	0	0	0	0	0.223164	0.221769	0	74165	Fbxl22	0	0	0	0	0	0.513257	0	0.362659	0	0
MycON	240261	Ccdc112	0	0	0	0	0	0	0	0	0	0	225467	Pggt1b	0	0	0	0	-0.173749	-0.162046	-0.221565	-0.186251	-0.209031	-0.227572
MycON	260299	Cadm4	0	0	0	0	0	0	0	0	0	0	232969	Zfp428	0	0	0	0	0	0	0	0	0	0
MycON	268759	9930012K11Rik	0	0	0	-0.704844	-0.53082	-0.881595	-0.696071	-1.2378	-1.62428	-1.47583	219158	Ccar2	0	0	0	0	0	-0.258494	0	-0.225979	-0.244605	0
MycON	270906	Prr11	0	0	0	-0.397251	-0.683575	-0.529481	-0.518468	-0.402118	0	0	74133	Smg8	0	0	0	0	0	0.21211	0	0.27623	0.314779	0.319066
MycON	328778	Rab26	0	0	-0.3752	-0.442526	-0.450282	-0.280144	-0.624075	0	-0.291239	0	224619	Traf7	0	0	0	0	0	-0.288656	0	-0.213818	-0.291096	-0.276112
MycON	53858	Rwdd2b	0	0	0	0	0	0	0	0	0	0	78913	Ltn1	0	0	0	0	0	0	0	0	0	0.213266
MycON	66071	Ethe1	0	0	0	0	0	0	0	0	0	0	232970	Phldb3	0	0	0	-0.786061	-0.879571	-0.864912	0	0	-0.872591	-0.565149
MycON	66129	Prxl2c	0	0	0	0	0	0	0	0	0	0	218294	Cdc14b	0	0	0	0	0	0	0	0	0	0
MycON	66140	Ska2	0	0	0	-0.278405	-0.666729	-0.571	-0.689085	-0.468215	-0.36059	-0.172951	68729	Trim37	0	0	0	0	0	0.193136	0	0.362205	0.356212	0.479695
MycON	677044	Gm10653	0	0	0	0	0	0	0	0	0	0	76524	Cln6	0	0	0	0	0	0.370115	0	0.584127	0.568129	0.495228
MycON	67976	Trabd	0	0	0	-0.218902	-0.132989	0	0	0	0	-0.124884	223776	Selenoo	0	0	0	0	0	-0.278152	0	0	-0.249343	-0.339896
MycON	67978	Tctn2	0	0	0	0	0	0	0	0	0	0	21871	Atp6v0a2	0	0	0	0	0	0	0	0	-0.182556	-0.271449
MycON	68342	Ndufb10	0	0	0	0	0	0	0	0	0	0	67504	Rnf151	0	0	0	0	0	0	0	0	0	0
MycON	74487	5430405H02Rik	0	0	0	0	0	0	0	0	0	0	228839	Tgif2	0	0	0	0.250553	0.213063	0	0.349475	0.236478	0.326207	0.18608
MycON	77219	Ptgr2	0	0	0	0	0	-0.271252	0	0	0	0	52708	Zfp410	0	0	0	0	-0.318891	-0.224684	-0.265825	-0.149022	-0.135564	0

## Sheet: Fig8B
Binding	TES_ENTREZID	SYMBOL_TES	fc_bMycON_30dvsaMycON_0d.TES	TSS_ENTREZID	SYMBOL_TSS	fc_bMycON_30dvsaMycON_0d.TSS
MycOFF:MycON	100504586	Gm20300	-2.45094	73681	Trmt11	1.23994
MycOFF:MycON	268935	Scube3	1.06341	224656	Zfp523	0
MycOFF:MycON	279028	Adamts13	-3.08254	381356	Cacfd1	-1.21484
MycOFF:MycON	353499	Tmc4	0	69757	Leng1	-0.375526
MycOFF:MycON	403178	Plcxd1	0.667024	675812	Zfp605	0
MycOFF:MycON	74682	Wdr35	-0.348129	75516	Ttc32	0
MycON	100165	AI507597	0	213989	Tmem82	-1.64366
MycON	107581	Col16a1	0	67898	Pef1	-0.279747
MycON	12802	Cnr2	-2.62761	71665	Fuca1	-2.18156
MycON	15039	H2-T22	-2.72229	15040	H2-T23	-2.58095
MycON	16175	Il1a	0	70466	Ckap2l	5.98014
MycON	16513	Kcnj10	2.54759	67556	Pigm	1.34232
MycON	16779	Lamb2	0.884123	71472	Usp19	0
MycON	16819	Lcn2	0	73737	Bbln	-2.40679
MycON	17123	Madcam1	4.39314	110012	Tpgs1	-0.716862
MycON	17960	Nat1	-5.91038	17961	Nat2	-2.34846
MycON	20210	Saa3	0	78935	Saal1	1.50463
MycON	20375	Spi1	0.84443	17868	Mybpc3	0
MycON	211550	Tifa	-1.97083	211556	Ap1ar	0.565048
MycON	215928	Mfsd4b5	-1.37371	100041085	Mfsd4b3-ps	-3.9428
MycON	216859	Acap1	-0.762665	216858	Kctd11	-0.721846
MycON	22097	Tsix	0	213742	Xist	0
MycON	408065	Zfp456	0	218314	Zfp595	0.523516
MycON	408065	Zfp456	0	629016	Zfp953	0
MycON	70059	Degs2	2.51387	14026	Evl	2.88172
MycON	71907	Serpina9	-8.036	380780	Serpina11	-4.0923
MycON	74777	Selenon	1.21017	76824	Mtfr1l	-1.2897
MycON	83436	Plekha2	0	330723	Htra4	-5.28199

## Sheet: Fig8C
Binding	TES_ENTREZID	SYMBOL_TES	fc_WT_0hvsKO_0h.TES	fc_WT_2hvsKO_2h.TES	fc_WT_4hvsKO_4h.TES	fc_WT_8hvsKO_8h.TES	TSS_ENTREZID	SYMBOL_TSS	fc_WT_0hvsKO_0h.TSS	fc_WT_2hvsKO_2h.TSS	fc_WT_4hvsKO_4h.TSS	fc_WT_8hvsKO_8h.TSS
MycOFF:MycON	100037260	9430060I03Rik	0	0	0	0	23830	Capn10	0	0	0	0
MycOFF:MycON	109284	R3hdm4	0	0	0	0	216154	Med16	0	0	0	0
MycOFF:MycON	12328	Caml	0	0	0	0	212880	Ddx46	0	0	0	0
MycOFF:MycON	19703	Renbp	0	0	-0.592929	-0.743747	171207	Arhgap4	0	0	0	0
MycOFF:MycON	19703	Renbp	0	0	-0.592929	-0.743747	56292	Naa10	0	0.68904	0.915964	1.08882
MycOFF:MycON	211936	Ccdc73	0	0	0.701607	0	98221	Eif3m	0	0	0	0
MycOFF:MycON	213980	Fbxw10	0	0	-1.099	0	67510	Tvp23b	0	0	0	0
MycOFF:MycON	216859	Acap1	0	0	0	0	216858	Kctd11	0	0	0	0
MycOFF:MycON	225861	Snx32	0	0	-1.17406	-1.07701	71711	Mus81	0	0	0	0
MycOFF:MycON	268481	Krt222	0	0	-1.25196	-1.4896	57376	Smarce1	0	0	0	0
MycOFF:MycON	403178	Plcxd1	0	0	0	0	675812	Zfp605	0	0	0	0
MycOFF:MycON	545156	Kalrn	0	0	-1.17768	0	22247	Umps	0	0.718832	0.896539	0.882122
MycOFF:MycON	56018	Stard10	0	0	0	0	69710	Arap1	0	0	0	0
MycOFF:MycON	619301	Tmem253	0	0	0	0	69890	Zfp219	0	0	-0.895151	-0.775926
MycOFF:MycON	625237	Gm6566	0	0	0	0	14874	Gstz1	0	0	0	0
MycOFF:MycON	625237	Gm6566	0	0	0	0	217734	Pomt2	0	0	0.610104	0
MycOFF:MycON	66140	Ska2	0	0	0	0	68729	Trim37	0	0	1.0974	0.623179
MycOFF:MycON	66197	Cks2	0	0	0	0	75420	Secisbp2	0	0	0	0
MycOFF:MycON	68173	Ppifos	0	1.02805	0.880242	0	105675	Ppif	0	0	1.11921	0.923036
MycOFF:MycON	74682	Wdr35	0	0	0	0	75516	Ttc32	0	0	0	0
MycOFF:MycON	78801	Ak7	0	0	1.1736	1.02212	18789	Papola	0	0	0	0
MycON	100034361	Mfap1b	0	0	0	0	269344	Ell3	0	0	0	-0.644118
MycON	100038882	Isg15	0	0	-2.07166	0	11603	Agrn	0	0	0	0
MycON	100504586	Gm20300	0	0	0	0	73681	Trmt11	0	0	0	0
MycON	101604	E430018J23Rik	0	0	0	0	78921	9130019O22Rik	0	0	0	0
MycON	103161	Apof	0	0	0	0	20847	Stat2	0	0	-1.71298	-1.78216
MycON	107993	Bfsp2	0	0	0	-0.927645	100529079	5830418P13Rik	0	0	0	0
MycON	11596	Ager	0	0	0	0	55979	Agpat1	0	0	-0.630742	0
MycON	17237	Mgrn1	0	0	0	-0.885213	100503704	Gm16861	0	0	0	0
MycON	18106	Cd244a	0	0	0	0	17085	Ly9	0	0	0	0
MycON	19142	Prss12	0	0	0	0	100306957	Snora24	0	0	-8.57663	0
MycON	19142	Prss12	0	0	0	0	69895	Snhg8	0	0	0	0.644943
MycON	192775	Kcnh6	0	0	-0.936149	0	71833	Dcaf7	0	0	0	0
MycON	20193	S100a1	0	0	0	0	66511	Chtop	0	0	0	0
MycON	20210	Saa3	-4.31407	0	0	0	78935	Saal1	0	0	0	0
MycON	20401	Sh3bp1	0	0	0	0	57028	Pdxp	0	0.99062	1.74701	1.42171
MycON	20558	Slfn4	-2.27272	0	0	0	20557	Slfn3	0	0	0	0
MycON	207798	Gramd1c	0	0	-0.633209	0	332175	Zdhhc23	0	0	1.11266	0.699053
MycON	209692	Dhtkd1	0	0	0	0	57743	Sec61a2	0	0	0	0
MycON	211389	Suox	0	0	0	0	22781	Ikzf4	0	0	-0.987513	0
MycON	21452	Tcn2	0	0	-0.599906	-1.36967	103710	Slc35e4	0	0	0	0
MycON	21940	Cd27	0	0	0	0	213233	Tapbpl	0	0	0	0
MycON	21940	Cd27	0	0	0	0	78668	E130112N10Rik	0	0	0	0
MycON	22025	Nr2c1	0	0	0	0	66414	Ndufa12	0	0	0	0.60106
MycON	22225	Usp5	0	0	0	0	21991	Tpi1	0	0	1.06141	1.2819
MycON	22643	Zfp101	0	0	0	0	224694	Zfp81	0	0	0	0
MycON	231583	Slc26a1	0	0	0	0	110524	Dgkq	0	0	0	0
MycON	231583	Slc26a1	0	0	0	0	15932	Idua	0	0	0	0
MycON	232984	B3gnt8	0	0	0	0	12039	Bckdha	0	0	0	0
MycON	23832	Xcr1	0	0	-1.15348	0	17281	Fyco1	0	0	-0.634104	0
MycON	240614	Ranbp6	0	0	0	0	240613	9930021J03Rik	0	0	0	0
MycON	244183	Trim30b	0	0	-2.02597	-1.89013	319236	Trim12c	0	0	-0.98351	0
MycON	268759	9930012K11Rik	0	0	0	0	219158	Ccar2	0	0	0	0
MycON	269053	Gpr152	0	0	-1.62269	-1.56791	73660	Cabp4	0	0	-1.53252	-1.44358
MycON	269401	Zfp512b	0	0	0	0	68556	Uckl1	0	0	0	0
MycON	270906	Prr11	0	0	0	0	74133	Smg8	0	0	0	0
MycON	319167	H2ac11	0	1.1641	0	0	319183	H2bc11	0	1.21767	0	0
MycON	328778	Rab26	0	0	0	1.28242	224619	Traf7	0	0	0	0
MycON	330217	Gal3st4	0	0	0	0	231807	Trappc14	0	0	0	0
MycON	360198	H3c1	0	0	0	0	80838	H1f1	0	0	0	0
MycON	408065	Zfp456	0	0	0	0	218314	Zfp595	0	0	0	0
MycON	408065	Zfp456	0	0	0	0	629016	Zfp953	0	0	0	0
MycON	50498	Ebi3	0	0	-0.936837	-0.808069	100504333	Gm16712	0	0	-0.898281	0
MycON	50918	Myadm	0	0	0	0	18752	Prkcg	0	0	0	0
MycON	54135	Lsr	0	0	0	-0.671938	22282	Usf2	0	0	0	0
MycON	56527	Mast1	0	0	0	0	100503676	Gm38426	0	0	0	0
MycON	58206	Zbtb32	0	0	-0.618074	-0.874639	75410	Kmt2b	0	0	0	0
MycON	58222	Rab37	0	0	0	0	26941	Nherf1	0	0	0	0
MycON	619295	Lrp8os2	1.38347	0	1.13373	0	16975	Lrp8	0.855775	0	1.19067	0
MycON	619313	I730030J21Rik	0	0	-0.868706	0	207839	Galnt6	0	0	0	0
MycON	620078	Sp140l2	0	0	-0.504186	-0.486198	381287	Sp140l1	0	0	-0.698169	-0.785489
MycON	66071	Ethe1	0	0	0	0	232970	Phldb3	0	0	0	0
MycON	66528	Smim5	0	0	0	0	170472	Recql5	0	0	0	0
MycON	66594	Uqcr11	0	0	0	0.818344	17192	Mbd3	0	0	0	0
MycON	67020	Tmem88	0	0	0	0	327951	Cyb5d1	0	0	0	0
MycON	67089	Psmc6	0	0	0	0	56291	Styx	0	0	0	0
MycON	67480	Cwc25	0	0	0	0	108083	Pip4k2b	0	0	0.552758	0
MycON	67978	Tctn2	0	0	0	-1.01581	21871	Atp6v0a2	0	0	0	0
MycON	69206	2010016I18Rik	0	0	0	0	72121	Dennd2d	0	0	0	0
MycON	69769	Tnfaip8l2	0	0	0	-0.69195	69269	Scnm1	0	0	0	0
MycON	69847	Wnk4	0	0	0	0	68107	Cntd1	0	0	0	0
MycON	70791	Hars2	0	0	0	0	66492	Zmat2	0	0	0	0
MycON	71985	Acad10	0	0	0	0	338350	Acad12	0	0	0	0
MycON	72155	Cenpn	0	0	0	0	234776	Atmin	0	0	0	0
MycON	73656	Ms4a6c	0	0	-0.913234	-0.803323	666926	Gm8369	0	0	-0.799231	-0.974927
MycON	73671	Sult6b1	0	0	-1.7521	0	19106	Eif2ak2	0	0	-1.48738	0
MycON	74777	Selenon	1.36638	0	0	0	76824	Mtfr1l	0	0	0	0
MycON	77727	6030468B19Rik	0	0	0	0	20973	Syngr2	0	0	0	0
MycON	83396	Glis2	0	0	0	0	66449	Pam16	0	0	0	0
